# Supplementary material for: Adaptation, spread and transmission of SARS-CoV-2 in farmed minks and associated humans in the Netherlands
Source: Nat Commun. 2021 Nov 23;12:6802. doi: 10.1038/s41467-021-27096-9 (PMC8611045; doi:10.1038/s41467-021-27096-9)
Supplement: Supplementary file 4 — Supplementary Data 1. [file 41467_2021_27096_MOESM4_ESM.xlsx]

## Sheet: mink associated sequence
ENA_ERS-accessionID	GISAID_AccessionID	Virus.name	tipID	host	farmID	collectDate	combine_AA	S_452	S_453	S_486	S_501	Escape	Cluster
ERS4828670	EPI_ISL_523300	hCoV-19/Netherlands/NB-EMC-177/2020	NB-EMC-177	human	1	2020-05-04	LYFN	L	Y	F	N	FALSE	ClusterA
ERS4828657	EPI_ISL_461190	hCov-19/Netherlands/NoordBrabant_155/2020	NoordBrabant_155	human	3	2020-05-22	LYFN	L	Y	F	N	FALSE	ClusterA
ERS4828658	EPI_ISL_461191	hCov-19/Netherlands/NoordBrabant_156/2020	NoordBrabant_156	human	3	2020-05-22	LYFN	L	Y	F	N	FALSE	ClusterA
ERS4828659	EPI_ISL_461192	hCov-19/Netherlands/NoordBrabant_157/2020	NoordBrabant_157	human	3	2020-05-22	LYFN	L	Y	F	N	FALSE	ClusterA
ERS4828667	EPI_ISL_461200	hCov-19/Netherlands/NoordBrabant_166/2020	NoordBrabant_166	human	3	2020-05-24	LYFN	L	Y	F	N	FALSE	ClusterA
ERS4828669	EPI_ISL_461202	hCov-19/Netherlands/NoordBrabant_168/2020	NoordBrabant_168	human	3	2020-05-26	unknown	unknown	unknown	F	N	FALSE	ClusterA
ERS6347219	EPI_ISL_523493	hCov-19/Netherlands/un-EMC-738/2020	un-EMC-738	human	7	2020-06-10	LYFN	L	Y	F	N	FALSE	ClusterC
ERS6347028	EPI_ISL_523494	hCov-19/Netherlands/un-EMC-739/2020	un-EMC-739	human	7	2020-06-10	LYFN	L	Y	F	N	FALSE	ClusterC
ERS6347239	EPI_ISL_523282	hCov-19/Netherlands/LI-EMC-77/2020	LI-EMC-77	human	8	2020-06-03	LYFN	L	Y	F	N	FALSE	ClusterA
ERS6347718	EPI_ISL_523283	hCov-19/Netherlands/LI-EMC-78/2020	LI-EMC-78	human	8	2020-06-03	LYFN	L	Y	F	N	FALSE	ClusterA
ERS6347220	EPI_ISL_523284	hCov-19/Netherlands/LI-EMC-79/2020	LI-EMC-79	human	8	2020-06-03	LYFN	L	Y	F	N	FALSE	ClusterA
ERS6346482	EPI_ISL_523285	hCov-19/Netherlands/LI-EMC-80/2020	LI-EMC-80	human	8	2020-06-03	LYFN	L	Y	F	N	FALSE	ClusterA
ERS6347017	EPI_ISL_523286	hCov-19/Netherlands/LI-EMC-81/2020	LI-EMC-81	human	8	2020-06-03	LYFN	L	Y	F	N	FALSE	ClusterA
ERS6347372	EPI_ISL_523301	hCov-19/Netherlands/NB-EMC-178/2020	NB-EMC-178	human	9	2020-06-07	LYFN	L	Y	F	N	FALSE	ClusterC
ERS6347669	EPI_ISL_523310	hCov-19/Netherlands/NB-EMC-187/2020	NB-EMC-187	human	13	2020-06-24	LYFN	L	Y	F	N	FALSE	ClusterA
ERS6346926	EPI_ISL_523311	hCov-19/Netherlands/NB-EMC-188/2020	NB-EMC-188	human	13	2020-06-24	LYFN	L	Y	F	N	FALSE	ClusterA
ERS6347686	EPI_ISL_523312	hCov-19/Netherlands/NB-EMC-189/2020	NB-EMC-189	human	13	2020-06-24	LYFN	L	Y	F	N	FALSE	ClusterA
ERS6347035	EPI_ISL_523385	hCov-19/Netherlands/NB-EMC-262/2020	NB-EMC-262	human	13	2020-06-15	LYFN	L	Y	F	N	FALSE	ClusterA
ERS6346970	EPI_ISL_523333	hCoV-19/Netherlands/NB-EMC-210/2020	NB-EMC-210	human	14	2020-06-14	LYFN	L	Y	F	N	FALSE	ClusterC
ERS6347511	EPI_ISL_523390	hCoV-19/Netherlands/NB-EMC-267/2020	NB-EMC-267	human	15	2020-06-21	LFFN	L	F	F	N	FALSE	ClusterD
ERS6346651	EPI_ISL_523399	hCoV-19/Netherlands/NB-EMC-277/2020	NB-EMC-277	human	17	2020-07-02	MYLN	M	Y	L	N	FALSE	ClusterC
ERS6347820	EPI_ISL_523392	hCoV-19/Netherlands/NB-EMC-270/2020	NB-EMC-270	human	18	2020-07-04	LFFN	L	F	F	N	FALSE	ClusterD
ERS6347224	EPI_ISL_523393	hCoV-19/Netherlands/NB-EMC-271/2020	NB-EMC-271	human	18	2020-07-05	LFFN	L	F	F	N	FALSE	ClusterD
ERS8194736	EPI_ISL_4887538	hCov-19/Netherlands/NB-EMC-268/2020	NB-EMC-268	human	19	2020-07-10	LFFN	L	F	F	N	FALSE	ClusterD
ERS6346916	EPI_ISL_523391	hCov-19/Netherlands/NB-EMC-269/2020	NB-EMC-269	human	19	2020-07-10	LFFN	L	F	F	N	FALSE	ClusterD
ERS6347592	EPI_ISL_523380	hCov-19/Netherlands/NB-EMC-257/2020	NB-EMC-257	human	21	2020-07-08	LYFN	L	Y	F	N	FALSE	ClusterA
ERS6347023	EPI_ISL_523381	hCov-19/Netherlands/NB-EMC-258/2020	NB-EMC-258	human	21	2020-07-08	LYFN	L	Y	F	N	FALSE	ClusterA
ERS6346922	EPI_ISL_523388	hCoV-19/Netherlands/NB-EMC-265/2020	NB-EMC-265	human	24	2020-08-03	LFFN	L	F	F	N	FALSE	ClusterD
ERS6347246	EPI_ISL_523389	hCoV-19/Netherlands/NB-EMC-266/2020	NB-EMC-266	human	26	2020-07-29	MYLN	M	Y	L	N	FALSE	ClusterC
ERS6347368	EPI_ISL_574785	hCoV-19/Netherlands/NB-EMC-287/2020	NB-EMC-287	human	29	2020-08-13	MYLN	M	Y	L	N	FALSE	ClusterC
ERS6347596	EPI_ISL_574784	hCoV-19/Netherlands/NB-EMC-286/2020	NB-EMC-286	human	32	2020-08-16	MYLN	M	Y	L	N	FALSE	ClusterC
ERS6347276	EPI_ISL_574782	hCoV-19/Netherlands/NB-EMC-283/2020	NB-EMC-283	human	32	2020-08-16	MYLN	M	Y	L	N	FALSE	ClusterC
ERS6347415	EPI_ISL_574783	hCoV-19/Netherlands/NB-EMC-284/2020	NB-EMC-284	human	32	2020-08-16	MYLN	M	Y	L	N	FALSE	ClusterC
ERS6346393	EPI_ISL_577845	hCov-19/Netherlands/NB-EMC-296/2020	NB-EMC-296	human	46	2020-09-05	LYLN	L	Y	L	N	FALSE	ClusterA
ERS6346629	EPI_ISL_577846	hCov-19/Netherlands/NB-EMC-297/2020	NB-EMC-297	human	49	2020-09-09	LYLN	L	Y	L	N	FALSE	ClusterA
ERS6346464	EPI_ISL_577868	hCov-19/Netherlands/un-EMC-772/2020	un-EMC-772	human	52	2020-09-19	LYLN	L	Y	L	N	FALSE	ClusterA
ERS6346516	EPI_ISL_577869	hCov-19/Netherlands/un-EMC-773/2020	un-EMC-773	human	52	2020-09-19	LYLN	L	Y	L	N	FALSE	ClusterA
ERS6347712	EPI_ISL_632431	hCov-19/Netherlands/LI-EMC-93/2020	LI-EMC-93	human	55	2020-09-27	LYLN	L	Y	L	N	FALSE	ClusterA
ERS6347445	EPI_ISL_632432	hCov-19/Netherlands/LI-EMC-94/2020	LI-EMC-94	human	55	2020-09-27	LYLN	L	Y	L	N	FALSE	ClusterA
ERS6347499	EPI_ISL_632433	hCov-19/Netherlands/LI-EMC-95/2020	LI-EMC-95	human	55	2020-09-27	LYLN	L	Y	L	N	FALSE	ClusterA
ERS6346931	EPI_ISL_722413	hCov-19/Netherlands/LI-EMC-122/2020	LI-EMC-122	human	55	2020-10-01	LYLN	L	Y	L	N	FALSE	ClusterA
ERS8194738	EPI_ISL_632479	hCov-19/Netherlands/LI-EMC-91/2020	LI-EMC-91	human	56	2020-09-30	LYLN	L	Y	L	N	FALSE	ClusterA
ERS6346993	EPI_ISL_632479	hCov-19/Netherlands/LI-EMC-91/2020	LI-EMC-91	human	56	2020-09-30	LYLN	L	Y	L	N	FALSE	ClusterA
ERS6346451	EPI_ISL_632382	hCov-19/Netherlands/LI-EMC-92/2020	LI-EMC-92	human	56	2020-09-30	LYLN	L	Y	L	N	FALSE	ClusterA
ERS6347396	EPI_ISL_632357	hCov-19/Netherlands/LI-EMC-98/2020	LI-EMC-98	human	57	2020-10-03	LYLN	L	Y	L	N	FALSE	ClusterA
ERS6347231	EPI_ISL_632358	hCov-19/Netherlands/LI-EMC-99/2020	LI-EMC-99	human	58	2020-10-06	LYLN	L	Y	L	N	FALSE	ClusterA
ERS6346694	EPI_ISL_722445	hCov-19/Netherlands/LI-EMC-123/2020	LI-EMC-123	human	58	2020-10-06	LYLN	L	Y	L	N	FALSE	ClusterA
ERS6347343	EPI_ISL_722446	hCov-19/Netherlands/LI-EMC-124/2020	LI-EMC-124	human	59	2020-10-08	LYLN	L	Y	L	N	FALSE	ClusterA
ERS6346894	EPI_ISL_722438	hCov-19/Netherlands/LI-EMC-125/2020	LI-EMC-125	human	63	2020-10-14	LYLN	L	Y	L	N	FALSE	ClusterA
ERS6347685	EPI_ISL_722355	hCov-19/Netherlands/LI-EMC-126/2020	LI-EMC-126	human	63	2020-10-14	LYLN	L	Y	L	N	FALSE	ClusterA
ERS6347163	EPI_ISL_722439	hCov-19/Netherlands/LI-EMC-127/2020	LI-EMC-127	human	63	2020-10-14	LYLN	L	Y	L	N	FALSE	ClusterA
ERS6347208	EPI_ISL_722420	hCov-19/Netherlands/LI-EMC-128/2020	LI-EMC-128	human	63	2020-10-14	LYLN	L	Y	L	N	FALSE	ClusterA
ERS6346754	EPI_ISL_722437	hCov-19/Netherlands/LI-EMC-129/2020	LI-EMC-129	human	63	2020-10-13	LYLN	L	Y	L	N	FALSE	ClusterA
ERS6347100	EPI_ISL_722452	hCov-19/Netherlands/LI-EMC-130/2020	LI-EMC-130	human	68	2020-11-07	LYLN	L	Y	L	N	FALSE	ClusterA
ERS4592344	EPI_ISL_422678	hCov-19/Netherlands/NA_134/2020	NA_134	human	notfarm	2020-03-11	LYFN	L	Y	F	N	FALSE	ClusterA-outgroup
ERS4828298	EPI_ISL_455179	hCov-19/Netherlands/NA_376/2020	NA_376	human	notfarm	2020-04-09	LYFN	L	Y	F	N	FALSE	ClusterA-outgroup
ERS4592330	EPI_ISL_422906	hCov-19/Netherlands/ZuidHolland_34/2020	ZuidHolland_34	human	notfarm	2020-03-16	Lunknown	L	unknown	F	N	FALSE	ClusterC-outgroup
ERS6346474	EPI_ISL_523470	hCov-19/Netherlands/un-EMC-715/2020	un-EMC-715	human	notfarm	2020-03-15	LYFN	L	Y	F	N	FALSE	ClusterC-outgroup
ERS4575409	EPI_ISL_422802	hCov-19/Netherlands/NA_41/2020	NA_41	human	notfarm-root	2020-03-13	unknown	unknown	Y	unknown	N	FALSE	ClusterD-outgroup
ERS4828632	EPI_ISL_461165	hCov-19/Netherlands/NoordBrabant_130/2020	NoordBrabant_130	human	notfarm-root	2020-04-08	LYFN	L	Y	F	N	FALSE	ClusterD-outgroup
ERS8194713	EPI_ISL_522991	hCov-19/mink/Netherlands/NB-EMC-1-1/2020	NB-EMC-1-1	mink	1	2020-04-28	LYFN	L	Y	F	N	FALSE	ClusterA
ERS8194714	EPI_ISL_523004	hCov-19/mink/Netherlands/NB-EMC-1-2/2020	NB-EMC-1-2	mink	1	2020-04-28	LYFT	L	Y	F	T	FALSE	ClusterA
ERS8194715	EPI_ISL_523010	hCov-19/mink/Netherlands/NB-EMC-1-3/2020	NB-EMC-1-3	mink	1	2020-04-28	LYFN	L	Y	F	N	FALSE	ClusterA
ERS8194716	EPI_ISL_523016	hCov-19/mink/Netherlands/NB-EMC-1-4/2020	NB-EMC-1-4	mink	1	2020-04-28	LYFN	L	Y	F	N	FALSE	ClusterA
ERS8194717	EPI_ISL_523022	hCov-19/mink/Netherlands/NB-EMC-1-5/2020	NB-EMC-1-5	mink	1	2020-04-28	LYFN	L	Y	F	N	FALSE	ClusterA
ERS8194718	EPI_ISL_523028	hCov-19/mink/Netherlands/NB-EMC-1-6/2020	NB-EMC-1-6	mink	1	2020-04-28	LYFN	L	Y	F	N	FALSE	ClusterA
ERS8194719	EPI_ISL_523034	hCov-19/mink/Netherlands/NB-EMC-1-7/2020	NB-EMC-1-7	mink	1	2020-04-28	LYFN	L	Y	F	N	FALSE	ClusterA
ERS8194720	EPI_ISL_523040	hCov-19/mink/Netherlands/NB-EMC-1-8/2020	NB-EMC-1-8	mink	1	2020-04-28	LYFN	L	Y	F	N	FALSE	ClusterA
ERS8194721	EPI_ISL_523046	hCov-19/mink/Netherlands/NB-EMC-1-9/2020	NB-EMC-1-9	mink	1	2020-04-28	LYFN	L	Y	F	N	FALSE	ClusterA
ERS8194722	EPI_ISL_522992	hCov-19/mink/Netherlands/NB-EMC-1-10/2020	NB-EMC-1-10	mink	1	2020-04-28	LYFN	L	Y	F	N	FALSE	ClusterA
ERS8194723	EPI_ISL_522994	hCov-19/mink/Netherlands/NB-EMC-1-11/2020	NB-EMC-1-11	mink	1	2020-04-28	LYLN	L	Y	L	N	FALSE	ClusterA
ERS8194724	EPI_ISL_522997	hCov-19/mink/Netherlands/NB-EMC-1-12/2020	NB-EMC-1-12	mink	1	2020-04-28	LYFN	L	Y	F	N	FALSE	ClusterA
ERS8194725	EPI_ISL_522999	hCov-19/mink/Netherlands/NB-EMC-1-13/2020	NB-EMC-1-13	mink	1	2020-04-28	LFFN	L	F	F	N	FALSE	ClusterA
ERS8194726	EPI_ISL_523000	hCov-19/mink/Netherlands/NB-EMC-1-14/2020	NB-EMC-1-14	mink	1	2020-04-28	LYFN	L	Y	F	N	FALSE	ClusterA
ERS8194727	EPI_ISL_523001	hCov-19/mink/Netherlands/NB-EMC-1-16/2020	NB-EMC-1-16	mink	1	2020-04-28	LYFN	L	Y	F	N	FALSE	ClusterA
ERS8194728	EPI_ISL_523002	hCov-19/mink/Netherlands/NB-EMC-1-17/2020	NB-EMC-1-17	mink	1	2020-04-28	LYFN	L	Y	F	N	FALSE	ClusterA
ERS8194729	EPI_ISL_523003	hCov-19/mink/Netherlands/NB-EMC-1-18/2020	NB-EMC-1-18	mink	1	2020-04-28	LYLN	L	Y	L	N	FALSE	ClusterA
ERS8194711	EPI_ISL_523070	hCoV-19/mink/Netherlands/NB-EMC-2-14/2020	NB-EMC-2-14	mink	2	2020-04-27	LFFN	L	F	F	N	FALSE	ClusterB
ERS8194708	EPI_ISL_523085	hCoV-19/mink/Netherlands/NB-EMC-2-6/2020	NB-EMC-2-6	mink	2	2020-04-27	LFFN	L	F	F	N	FALSE	ClusterB
ERS8194710	EPI_ISL_523068	hCoV-19/mink/Netherlands/NB-EMC-2-13/2020	NB-EMC-2-13	mink	2	2020-04-27	LFFN	L	F	F	N	FALSE	ClusterB
ERS8194706	EPI_ISL_523073	hCoV-19/mink/Netherlands/NB-EMC-2-2/2020	NB-EMC-2-2	mink	2	2020-04-27	LFFN	L	F	F	N	FALSE	ClusterB
ERS8194707	EPI_ISL_523075	hCoV-19/mink/Netherlands/NB-EMC-2-3/2020	NB-EMC-2-3	mink	2	2020-04-27	LFFN	L	F	F	N	FALSE	ClusterB
ERS8194709	EPI_ISL_523090	hCoV-19/mink/Netherlands/NB-EMC-2-8/2020	NB-EMC-2-8	mink	2	2020-04-27	LFFN	L	F	F	N	FALSE	ClusterB
ERS8194712	EPI_ISL_523072	hCoV-19/mink/Netherlands/NB-EMC-2-19/2020	NB-EMC-2-19	mink	2	2020-04-27	LFFN	L	F	F	N	FALSE	ClusterB
ERS8194731	EPI_ISL_523091	hCov-19/mink/Netherlands/NB-EMC-3-2/2020	NB-EMC-3-2	mink	3	2020-05-06	LYFN	L	Y	F	N	FALSE	ClusterA
ERS8194732	EPI_ISL_523092	hCov-19/mink/Netherlands/NB-EMC-3-3/2020	NB-EMC-3-3	mink	3	2020-05-06	LYFN	L	Y	F	N	FALSE	ClusterA
ERS8194733	EPI_ISL_523093	hCov-19/mink/Netherlands/NB-EMC-3-4/2020	NB-EMC-3-4	mink	3	2020-05-06	unknown	unknown	unknown	F	N	FALSE	ClusterA
ERS8194734	EPI_ISL_523094	hCov-19/mink/Netherlands/NB-EMC-3-5/2020	NB-EMC-3-5	mink	3	2020-05-06	unknown	unknown	unknown	F	N	FALSE	ClusterA
ERS8194735	EPI_ISL_523095	hCov-19/mink/Netherlands/NB-EMC-3-6/2020	NB-EMC-3-6	mink	3	2020-05-06	LYFN	L	Y	F	N	FALSE	ClusterA
ERS8194730	EPI_ISL_523096	hCov-19/mink/Netherlands/NB-EMC-4-2/2020	NB-EMC-4-2	mink	4	2020-05-06	LYFN	L	Y	F	N	FALSE	ClusterA
ERS6368574	EPI_ISL_523097	hCov-19/mink/Netherlands/NB-EMC-5-13/2020	NB-EMC-5-13	mink	5	2020-05-30	LYFT	L	Y	F	T	FALSE	ClusterD
ERS6368602	EPI_ISL_523104	hCov-19/mink/Netherlands/NB-EMC-6-2/2020	NB-EMC-6-2	mink	6	2020-05-30	LYLN	L	Y	L	N	FALSE	ClusterC
ERS6368543	EPI_ISL_523105	hCov-19/mink/Netherlands/NB-EMC-6-3/2020	NB-EMC-6-3	mink	6	2020-05-30	LYLN	L	Y	L	N	FALSE	ClusterC
ERS6368494	EPI_ISL_523106	hCov-19/mink/Netherlands/NB-EMC-6-7/2020	NB-EMC-6-7	mink	6	2020-05-30	LYLN	L	Y	L	N	FALSE	ClusterC
ERS6368716	EPI_ISL_523098	hCov-19/mink/Netherlands/NB-EMC-6-13/2020	NB-EMC-6-13	mink	6	2020-05-30	LYFN	L	Y	F	N	FALSE	ClusterC
ERS6368512	EPI_ISL_523099	hCov-19/mink/Netherlands/NB-EMC-6-14/2020	NB-EMC-6-14	mink	6	2020-05-30	LYFT	L	Y	F	T	FALSE	ClusterC
ERS6368553	EPI_ISL_523100	hCov-19/mink/Netherlands/NB-EMC-6-15/2020	NB-EMC-6-15	mink	6	2020-05-30	LYLN	L	Y	L	N	FALSE	ClusterC
ERS6368649	EPI_ISL_523101	hCov-19/mink/Netherlands/NB-EMC-6-16/2020	NB-EMC-6-16	mink	6	2020-05-30	LYLN	L	Y	L	N	FALSE	ClusterC
ERS6368713	EPI_ISL_523102	hCov-19/mink/Netherlands/NB-EMC-6-17/2020	NB-EMC-6-17	mink	6	2020-05-30	LYFN	L	Y	F	N	FALSE	ClusterC
ERS6368545	EPI_ISL_523103	hCov-19/mink/Netherlands/NB-EMC-6-18/2020	NB-EMC-6-18	mink	6	2020-05-30	LYLN	L	Y	L	N	FALSE	ClusterC
ERS6368560	EPI_ISL_523107	hCov-19/mink/Netherlands/NB-EMC-7-1/2020	NB-EMC-7-1	mink	7	2020-05-30	LYFN	L	Y	F	N	FALSE	ClusterC
ERS6368527	EPI_ISL_523110	hCov-19/mink/Netherlands/NB-EMC-7-2/2020	NB-EMC-7-2	mink	7	2020-05-30	LYFN	L	Y	F	N	FALSE	ClusterC
ERS6368711	EPI_ISL_523111	hCov-19/mink/Netherlands/NB-EMC-7-3/2020	NB-EMC-7-3	mink	7	2020-05-30	LYFN	L	Y	F	N	FALSE	ClusterC
ERS6368511	EPI_ISL_523112	hCov-19/mink/Netherlands/NB-EMC-7-6/2020	NB-EMC-7-6	mink	7	2020-05-30	LYFN	L	Y	F	N	FALSE	ClusterC
ERS6368579	EPI_ISL_523108	hCov-19/mink/Netherlands/NB-EMC-7-10/2020	NB-EMC-7-10	mink	7	2020-05-30	LYFN	L	Y	F	N	FALSE	ClusterC
ERS6368610	EPI_ISL_523109	hCov-19/mink/Netherlands/NB-EMC-7-19/2020	NB-EMC-7-19	mink	7	2020-05-30	LYFN	L	Y	F	N	FALSE	ClusterC
ERS6368607	EPI_ISL_523117	hCov-19/mink/Netherlands/NB-EMC-8-8/2020	NB-EMC-8-8	mink	8	2020-06-01	LYFN	L	Y	F	N	FALSE	ClusterA
ERS6368669	EPI_ISL_523118	hCov-19/mink/Netherlands/NB-EMC-8-9/2020	NB-EMC-8-9	mink	8	2020-06-01	LYFN	L	Y	F	N	FALSE	ClusterA
ERS6368673	EPI_ISL_523113	hCov-19/mink/Netherlands/NB-EMC-8-11/2020	NB-EMC-8-11	mink	8	2020-06-01	LYFN	L	Y	F	N	FALSE	ClusterA
ERS6368627	EPI_ISL_523114	hCov-19/mink/Netherlands/NB-EMC-8-14/2020	NB-EMC-8-14	mink	8	2020-06-01	LYFN	L	Y	F	N	FALSE	ClusterA
ERS6368720	EPI_ISL_523115	hCov-19/mink/Netherlands/NB-EMC-8-16/2020	NB-EMC-8-16	mink	8	2020-06-01	LYFT	L	Y	F	T	FALSE	ClusterA
ERS6368593	EPI_ISL_523116	hCov-19/mink/Netherlands/NB-EMC-8-20/2020	NB-EMC-8-20	mink	8	2020-06-01	LYFN	L	Y	F	N	FALSE	ClusterD
ERS6368521	EPI_ISL_523119	hCov-19/mink/Netherlands/NB-EMC-9-1/2020	NB-EMC-9-1	mink	9	2020-06-03	LYFN	L	Y	F	N	FALSE	ClusterC
ERS6368674	EPI_ISL_523120	hCov-19/mink/Netherlands/NB-EMC-9-3/2020	NB-EMC-9-3	mink	9	2020-06-03	LYFN	L	Y	F	N	FALSE	ClusterC
ERS6368524	EPI_ISL_522988	hCov-19/mink/Netherlands/NB-EMC-10-2/2020	NB-EMC-10-2	mink	10	2020-06-07	LYFN	L	Y	F	N	FALSE	ClusterD
ERS6368629	EPI_ISL_522989	hCov-19/mink/Netherlands/NB-EMC-10-5/2020	NB-EMC-10-5	mink	10	2020-06-07	LYFN	L	Y	F	N	FALSE	ClusterD
ERS6368632	EPI_ISL_522990	hCov-19/mink/Netherlands/NB-EMC-10-8/2020	NB-EMC-10-8	mink	10	2020-06-07	LYFN	L	Y	F	N	FALSE	ClusterD
ERS6368491	EPI_ISL_522987	hCov-19/mink/Netherlands/NB-EMC-10-13/2020	NB-EMC-10-13	mink	10	2020-06-07	LYFN	L	Y	F	N	FALSE	ClusterD
ERS6368528	EPI_ISL_522993	hCoV-19/mink/Netherlands/NB-EMC-11-1/2020	NB-EMC-11-1	mink	11	2020-06-07	LYFN	L	Y	F	N	FALSE	ClusterE
ERS6368640	EPI_ISL_522996	hCoV-19/mink/Netherlands/NB-EMC-11-2/2020	NB-EMC-11-2	mink	11	2020-06-07	LYFN	L	Y	F	N	FALSE	ClusterE
ERS6368510	EPI_ISL_522998	hCoV-19/mink/Netherlands/NB-EMC-11-3/2020	NB-EMC-11-3	mink	11	2020-06-07	LYFN	L	Y	F	N	FALSE	ClusterE
ERS6368704	EPI_ISL_522995	hCoV-19/mink/Netherlands/NB-EMC-11-19/2020	NB-EMC-11-19	mink	11	2020-06-07	LYFN	L	Y	F	N	FALSE	ClusterE
ERS6368706	EPI_ISL_523009	hCov-19/mink/Netherlands/NB-EMC-12-7/2020	NB-EMC-12-7	mink	12	2020-06-07	LYFN	L	Y	F	N	FALSE	ClusterA
ERS6368626	EPI_ISL_523005	hCov-19/mink/Netherlands/NB-EMC-12-11/2020	NB-EMC-12-11	mink	12	2020-06-07	LYFN	L	Y	F	N	FALSE	ClusterA
ERS6368584	EPI_ISL_523006	hCov-19/mink/Netherlands/NB-EMC-12-13/2020	NB-EMC-12-13	mink	12	2020-06-07	LYFN	L	Y	F	N	FALSE	ClusterA
ERS6368697	EPI_ISL_523007	hCov-19/mink/Netherlands/NB-EMC-12-23/2020	NB-EMC-12-23	mink	12	2020-06-07	LYFN	L	Y	F	N	FALSE	ClusterA
ERS6368532	EPI_ISL_523008	hCov-19/mink/Netherlands/NB-EMC-12-37/2020	NB-EMC-12-37	mink	12	2020-06-07	LYFN	L	Y	F	N	FALSE	ClusterA
ERS6368546	EPI_ISL_523014	hCov-19/mink/Netherlands/NB-EMC-13-4/2020	NB-EMC-13-4	mink	13	2020-06-14	LYFN	L	Y	F	N	FALSE	ClusterA
ERS6368509	EPI_ISL_523015	hCov-19/mink/Netherlands/NB-EMC-13-9/2020	NB-EMC-13-9	mink	13	2020-06-14	LYFN	L	Y	F	N	FALSE	ClusterA
ERS6368499	EPI_ISL_523011	hCov-19/mink/Netherlands/NB-EMC-13-10/2020	NB-EMC-13-10	mink	13	2020-06-14	LYFN	L	Y	F	N	FALSE	ClusterA
ERS6368514	EPI_ISL_523012	hCov-19/mink/Netherlands/NB-EMC-13-11/2020	NB-EMC-13-11	mink	13	2020-06-14	LYFN	L	Y	F	N	FALSE	ClusterA
ERS6368694	EPI_ISL_523013	hCov-19/mink/Netherlands/NB-EMC-13-16/2020	NB-EMC-13-16	mink	13	2020-06-14	LYFN	L	Y	F	N	FALSE	ClusterA
ERS6368591	EPI_ISL_523019	hCov-19/mink/Netherlands/NB-EMC-14-3/2020	NB-EMC-14-3	mink	14	2020-06-14	LYFN	L	Y	F	N	FALSE	ClusterC
ERS6368591	EPI_ISL_523019	hCov-19/mink/Netherlands/NB-EMC-14-3/2020	NB-EMC-14-3	mink	14	2020-06-14	LYFN	L	Y	F	N	FALSE	ClusterC
ERS6368598	EPI_ISL_523017	hCov-19/mink/Netherlands/NB-EMC-14-21/2020	NB-EMC-14-21	mink	14	2020-06-14	LYFN	L	Y	F	N	FALSE	ClusterC
ERS6368493	EPI_ISL_523018	hCov-19/mink/Netherlands/NB-EMC-14-25/2020	NB-EMC-14-25	mink	14	2020-06-14	LYFN	L	Y	F	N	FALSE	ClusterC
ERS6368586	EPI_ISL_523020	hCov-19/mink/Netherlands/NB-EMC-14-37/2020	NB-EMC-14-37	mink	14	2020-06-14	LYFN	L	Y	F	N	FALSE	ClusterC
ERS6368486	EPI_ISL_523021	hCov-19/mink/Netherlands/NB-EMC-14-41/2020	NB-EMC-14-41	mink	14	2020-06-14	LYFN	L	Y	F	N	FALSE	ClusterC
ERS6368633	EPI_ISL_523024	hCov-19/mink/Netherlands/NB-EMC-15-2/2020	NB-EMC-15-2	mink	15	2020-06-21	LFFN	L	F	F	N	FALSE	ClusterD
ERS6368619	EPI_ISL_523025	hCov-19/mink/Netherlands/NB-EMC-15-3/2020	NB-EMC-15-3	mink	15	2020-06-21	LFFN	L	F	F	N	FALSE	ClusterD
ERS6368642	EPI_ISL_523026	hCov-19/mink/Netherlands/NB-EMC-15-7/2020	NB-EMC-15-7	mink	15	2020-06-21	LFFN	L	F	F	N	FALSE	ClusterD
ERS6368636	EPI_ISL_523027	hCov-19/mink/Netherlands/NB-EMC-15-8/2020	NB-EMC-15-8	mink	15	2020-06-21	LFFN	L	F	F	N	FALSE	ClusterD
ERS6368548	EPI_ISL_523023	hCov-19/mink/Netherlands/NB-EMC-15-11/2020	NB-EMC-15-11	mink	15	2020-06-21	LFFN	L	F	F	N	FALSE	ClusterD
ERS6368718	EPI_ISL_523029	hCov-19/mink/Netherlands/NB-EMC-16-1/2020	NB-EMC-16-1	mink	16	2020-06-21	LFFN	L	F	F	N	FALSE	ClusterA
ERS6368631	EPI_ISL_523033	hCov-19/mink/Netherlands/NB-EMC-16-2/2020	NB-EMC-16-2	mink	16	2020-06-21	LFFN	L	F	F	N	FALSE	ClusterA
ERS6368707	EPI_ISL_523030	hCov-19/mink/Netherlands/NB-EMC-16-10/2020	NB-EMC-16-10	mink	16	2020-06-21	LFFN	L	F	F	N	FALSE	ClusterA
ERS6368656	EPI_ISL_523031	hCov-19/mink/Netherlands/NB-EMC-16-13/2020	NB-EMC-16-13	mink	16	2020-06-21	LFFN	L	F	F	N	FALSE	ClusterA
ERS6368534	EPI_ISL_523032	hCov-19/mink/Netherlands/NB-EMC-16-14/2020	NB-EMC-16-14	mink	16	2020-06-21	LFFN	L	F	F	N	FALSE	ClusterA
ERS6368666	EPI_ISL_523038	hCov-19/mink/Netherlands/NB-EMC-17-3/2020	NB-EMC-17-3	mink	17	2020-07-02	MYLN	M	Y	L	N	FALSE	ClusterC
ERS6368652	EPI_ISL_523039	hCov-19/mink/Netherlands/NB-EMC-17-6/2020	NB-EMC-17-6	mink	17	2020-07-02	MYLN	M	Y	L	N	FALSE	ClusterC
ERS6368565	EPI_ISL_523035	hCov-19/mink/Netherlands/NB-EMC-17-10/2020	NB-EMC-17-10	mink	17	2020-07-02	MYLN	M	Y	L	N	FALSE	ClusterC
ERS6368622	EPI_ISL_523036	hCov-19/mink/Netherlands/NB-EMC-17-16/2020	NB-EMC-17-16	mink	17	2020-07-02	MYLN	M	Y	L	N	FALSE	ClusterC
ERS6368665	EPI_ISL_523037	hCov-19/mink/Netherlands/NB-EMC-17-19/2020	NB-EMC-17-19	mink	17	2020-07-02	MYLN	M	Y	L	N	FALSE	ClusterC
ERS6368620	EPI_ISL_523045	hCov-19/mink/Netherlands/NB-EMC-18-8/2020	NB-EMC-18-8	mink	18	2020-07-04	LFFN	L	F	F	N	FALSE	ClusterD
ERS6368520	EPI_ISL_523041	hCov-19/mink/Netherlands/NB-EMC-18-14/2020	NB-EMC-18-14	mink	18	2020-07-04	LFFN	L	F	F	N	FALSE	ClusterD
ERS6368533	EPI_ISL_523042	hCov-19/mink/Netherlands/NB-EMC-18-15/2020	NB-EMC-18-15	mink	18	2020-07-04	LFFN	L	F	F	N	FALSE	ClusterD
ERS6368554	EPI_ISL_523043	hCov-19/mink/Netherlands/NB-EMC-18-17/2020	NB-EMC-18-17	mink	18	2020-07-04	LFFN	L	F	F	N	FALSE	ClusterD
ERS6368507	EPI_ISL_523044	hCov-19/mink/Netherlands/NB-EMC-18-20/2020	NB-EMC-18-20	mink	18	2020-07-04	LFFN	L	F	F	N	FALSE	ClusterD
ERS6368604	EPI_ISL_523047	hCov-19/mink/Netherlands/NB-EMC-19-1/2020	NB-EMC-19-1	mink	19	2020-07-05	LFFN	L	F	F	N	FALSE	ClusterD
ERS6368688	EPI_ISL_523051	hCov-19/mink/Netherlands/NB-EMC-19-9/2020	NB-EMC-19-9	mink	19	2020-07-05	LFFN	L	F	F	N	FALSE	ClusterD
ERS6368624	EPI_ISL_523048	hCov-19/mink/Netherlands/NB-EMC-19-12/2020	NB-EMC-19-12	mink	19	2020-07-05	LFFN	L	F	F	N	FALSE	ClusterD
ERS6368538	EPI_ISL_523049	hCov-19/mink/Netherlands/NB-EMC-19-15/2020	NB-EMC-19-15	mink	19	2020-07-05	LFFN	L	F	F	N	FALSE	ClusterD
ERS6368605	EPI_ISL_523050	hCov-19/mink/Netherlands/NB-EMC-19-19/2020	NB-EMC-19-19	mink	19	2020-07-05	LFFN	L	F	F	N	FALSE	ClusterD
ERS6368582	EPI_ISL_523052	hCov-19/mink/Netherlands/NB-EMC-20-1/2020	NB-EMC-20-1	mink	20	2020-07-09	LYFN	L	Y	F	N	FALSE	ClusterA
ERS6368699	EPI_ISL_523053	hCov-19/mink/Netherlands/NB-EMC-20-2/2020	NB-EMC-20-2	mink	20	2020-07-09	LYFN	L	Y	F	N	FALSE	ClusterA
ERS6368572	EPI_ISL_523058	hCov-19/mink/Netherlands/NB-EMC-20-3/2020	NB-EMC-20-3	mink	20	2020-07-09	LYFN	L	Y	F	N	FALSE	ClusterA
ERS6368540	EPI_ISL_523060	hCov-19/mink/Netherlands/NB-EMC-20-4/2020	NB-EMC-20-4	mink	20	2020-07-09	LYFN	L	Y	F	N	FALSE	ClusterA
ERS6368615	EPI_ISL_523061	hCov-19/mink/Netherlands/NB-EMC-20-5/2020	NB-EMC-20-5	mink	20	2020-07-09	LYFN	L	Y	F	N	FALSE	ClusterA
ERS6368496	EPI_ISL_523063	hCov-19/mink/Netherlands/NB-EMC-21-1/2020	NB-EMC-21-1	mink	21	2020-07-09	LYFN	L	Y	F	N	FALSE	ClusterA
ERS6368703	EPI_ISL_523066	hCov-19/mink/Netherlands/NB-EMC-21-2/2020	NB-EMC-21-2	mink	21	2020-07-09	LYFN	L	Y	F	N	FALSE	ClusterA
ERS6368679	EPI_ISL_523069	hCov-19/mink/Netherlands/NB-EMC-21-4/2020	NB-EMC-21-4	mink	21	2020-07-09	LYFN	L	Y	F	N	FALSE	ClusterA
ERS6368495	EPI_ISL_523071	hCov-19/mink/Netherlands/NB-EMC-21-5/2020	NB-EMC-21-5	mink	21	2020-07-09	LYFN	L	Y	F	N	FALSE	ClusterA
ERS6368505	EPI_ISL_523076	hCov-19/mink/Netherlands/NB-EMC-23-1/2020	NB-EMC-23-1	mink	23	2020-07-14	MYLN	M	Y	L	N	FALSE	ClusterC
ERS6368502	EPI_ISL_523077	hCov-19/mink/Netherlands/NB-EMC-23-2/2020	NB-EMC-23-2	mink	23	2020-07-14	MYLN	M	Y	L	N	FALSE	ClusterC
ERS6368550	EPI_ISL_523078	hCov-19/mink/Netherlands/NB-EMC-23-3/2020	NB-EMC-23-3	mink	23	2020-07-14	MYLN	M	Y	L	N	FALSE	ClusterC
ERS6368670	EPI_ISL_523079	hCov-19/mink/Netherlands/NB-EMC-23-4/2020	NB-EMC-23-4	mink	23	2020-07-14	MYLN	M	Y	L	N	FALSE	ClusterC
ERS6368522	EPI_ISL_523080	hCov-19/mink/Netherlands/NB-EMC-23-5/2020	NB-EMC-23-5	mink	23	2020-07-14	MYLN	M	Y	L	N	FALSE	ClusterC
ERS6368705	EPI_ISL_523081	hCov-19/mink/Netherlands/NB-EMC-23-6/2020	NB-EMC-23-6	mink	23	2020-07-14	MYLN	M	Y	L	N	FALSE	ClusterC
ERS6368683	EPI_ISL_523082	hCov-19/mink/Netherlands/NB-EMC-23-7/2020	NB-EMC-23-7	mink	23	2020-07-14	MYLN	M	Y	L	N	FALSE	ClusterC
ERS6368603	EPI_ISL_523074	hCov-19/mink/Netherlands/NB-EMC-24-1/2020	NB-EMC-24-1	mink	24	2020-07-15	LYFN	L	Y	F	N	FALSE	ClusterC
ERS6368549	EPI_ISL_523084	hCov-19/mink/Netherlands/NB-EMC-25-12/2020	NB-EMC-25-12	mink	25	2020-07-25	LFFN	L	F	F	N	FALSE	ClusterD
ERS6368691	EPI_ISL_523086	hCov-19/mink/Netherlands/NB-EMC-26-1/2020	NB-EMC-26-1	mink	26	2020-07-29	MYLN	M	Y	L	N	FALSE	ClusterC
ERS6368587	EPI_ISL_523087	hCov-19/mink/Netherlands/NB-EMC-26-2/2020	NB-EMC-26-2	mink	26	2020-07-29	MYLN	M	Y	L	N	FALSE	ClusterC
ERS6368573	EPI_ISL_523088	hCov-19/mink/Netherlands/NB-EMC-26-5/2020	NB-EMC-26-5	mink	26	2020-07-29	MYLN	M	Y	L	N	FALSE	ClusterC
ERS6368609	EPI_ISL_577749	hCov-19/mink/Netherlands/NB-EMC-27-3/2020	NB-EMC-27-3	mink	27	2020-08-08	LYFN	L	Y	F	N	FALSE	ClusterA
ERS6368506	EPI_ISL_577750	hCov-19/mink/Netherlands/NB-EMC-28-2/2020	NB-EMC-28-2	mink	28	2020-08-08	LFFN	L	F	F	N	FALSE	ClusterD
ERS6368715	EPI_ISL_577751	hCov-19/mink/Netherlands/NB-EMC-28-3/2020	NB-EMC-28-3	mink	28	2020-08-08	LFFN	L	F	F	N	FALSE	ClusterD
ERS6368717	EPI_ISL_577752	hCov/mink/Netherlands/NB-EMC-28-6/2020	NB-EMC-28-6	mink	28	2020-08-08	LFFN	L	F	F	N	FALSE	ClusterD
ERS6368488	EPI_ISL_577753	hCov/mink/Netherlands/NB-EMC-28-7/2020	NB-EMC-28-7	mink	28	2020-08-08	LFFN	L	F	F	N	FALSE	ClusterD
ERS6368639	EPI_ISL_577754	hCov/mink/Netherlands/NB-EMC-28-9/2020	NB-EMC-28-9	mink	28	2020-08-08	LFFN	L	F	F	N	FALSE	ClusterD
ERS6368600	EPI_ISL_577755	hCov-19/mink/Netherlands/NB-EMC-29-1/2020	NB-EMC-29-1	mink	29	2020-08-12	MYLN	M	Y	L	N	FALSE	ClusterC
ERS6368696	EPI_ISL_577756	hCov-19/mink/Netherlands/NB-EMC-29-10/2020	NB-EMC-29-10	mink	29	2020-08-12	MYLN	M	Y	L	N	FALSE	ClusterC
ERS6368618	EPI_ISL_577758	hCov-19/mink/Netherlands/NB-EMC-29-20/2020	NB-EMC-29-20	mink	29	2020-08-12	MYLN	M	Y	L	N	FALSE	ClusterC
ERS6368684	EPI_ISL_577760	hCov-19/mink/Netherlands/NB-EMC-31-6/2020	NB-EMC-31-6	mink	31	2020-08-15	LYFN	L	Y	F	N	FALSE	ClusterC
ERS6368551	EPI_ISL_577759	hCov-19/mink/Netherlands/NB-EMC-31-18/2020	NB-EMC-31-18	mink	31	2020-08-15	LYFN	L	Y	F	N	FALSE	ClusterC
ERS6368551	EPI_ISL_577759	hCov-19/mink/Netherlands/NB-EMC-31-18/2020	NB-EMC-31-18	mink	31	2020-08-15	LYFN	L	Y	F	N	FALSE	ClusterC
ERS6368616	EPI_ISL_577762	hCov-19/mink/Netherlands/NB-EMC-32-6/2020	NB-EMC-32-6	mink	32	2020-08-15	MYLN	M	Y	L	N	FALSE	ClusterC
ERS6368576	EPI_ISL_577763	hCov-19/mink/Netherlands/NB-EMC-32-7/2020	NB-EMC-32-7	mink	32	2020-08-15	MYLN	M	Y	L	N	FALSE	ClusterC
ERS6368557	EPI_ISL_577761	hCov-19/mink/Netherlands/NB-EMC-32-18/2020	NB-EMC-32-18	mink	32	2020-08-15	MYLN	M	Y	L	N	FALSE	ClusterC
ERS6368637	EPI_ISL_577764	hCov-19/mink/Netherlands/NB-EMC-33-1/2020	NB-EMC-33-1	mink	33	2020-08-17	LYLN	L	Y	L	N	FALSE	ClusterA
ERS6368539	EPI_ISL_577765	hCov-19/mink/Netherlands/NB-EMC-33-3/2020	NB-EMC-33-3	mink	33	2020-08-17	LYLN	L	Y	L	N	FALSE	ClusterA
ERS6368617	EPI_ISL_577766	hCov-19/mink/Netherlands/NB-EMC-33-4/2020	NB-EMC-33-4	mink	33	2020-08-17	LYLN	L	Y	L	N	FALSE	ClusterA
ERS6368530	EPI_ISL_577767	hCov-19/mink/Netherlands/NB-EMC-33-5/2020	NB-EMC-33-5	mink	33	2020-08-17	LYLN	L	Y	L	N	FALSE	ClusterA
ERS6368628	EPI_ISL_577768	hCov-19/mink/Netherlands/NB-EMC-34-2/2020	NB-EMC-34-2	mink	34	2020-08-18	MYLN	M	Y	L	N	FALSE	ClusterC
ERS6368648	EPI_ISL_577769	hCov-19/mink/Netherlands/NB-EMC-34-3/2020	NB-EMC-34-3	mink	34	2020-08-18	MYLN	M	Y	L	N	FALSE	ClusterC
ERS6368556	EPI_ISL_577770	hCov-19/mink/Netherlands/NB-EMC-34-4/2020	NB-EMC-34-4	mink	34	2020-08-18	MYLN	M	Y	L	N	FALSE	ClusterC
ERS6368588	EPI_ISL_577771	hCov-19/mink/Netherlands/NB-EMC-34-5/2020	NB-EMC-34-5	mink	34	2020-08-18	MYLN	M	Y	L	N	FALSE	ClusterC
ERS6368671	EPI_ISL_577772	hCov-19/mink/Netherlands/NB-EMC-35-1/2020	NB-EMC-35-1	mink	35	2020-08-18	LYLN	L	Y	L	N	FALSE	ClusterA
ERS6368657	EPI_ISL_577773	hCov-19/mink/Netherlands/NB-EMC-35-2/2020	NB-EMC-35-2	mink	35	2020-08-18	LYLN	L	Y	L	N	FALSE	ClusterA
ERS6368692	EPI_ISL_577774	hCov-19/mink/Netherlands/NB-EMC-35-3/2020	NB-EMC-35-3	mink	35	2020-08-17	LYLN	L	Y	L	N	FALSE	ClusterA
ERS6368653	EPI_ISL_577775	hCov-19/mink/Netherlands/NB-EMC-35-4/2020	NB-EMC-35-4	mink	35	2020-08-17	LYLN	L	Y	L	N	FALSE	ClusterA
ERS6368541	EPI_ISL_577776	hCov-19/mink/Netherlands/NB-EMC-35-5/2020	NB-EMC-35-5	mink	35	2020-08-17	LYLN	L	Y	L	N	FALSE	ClusterA
ERS6368702	EPI_ISL_577777	hCov-19/mink/Netherlands/NB-EMC-36-1/2020	NB-EMC-36-1	mink	36	2020-08-20	LYLN	L	Y	L	N	FALSE	ClusterA
ERS6368569	EPI_ISL_577778	hCov-19/mink/Netherlands/NB-EMC-36-2/2020	NB-EMC-36-2	mink	36	2020-08-20	LYLN	L	Y	L	N	FALSE	ClusterA
ERS6368501	EPI_ISL_577779	hCov-19/mink/Netherlands/NB-EMC-36-3/2020	NB-EMC-36-3	mink	36	2020-08-20	LYLN	L	Y	L	N	FALSE	ClusterA
ERS6368693	EPI_ISL_577780	hCov-19/mink/Netherlands/NB-EMC-36-4/2020	NB-EMC-36-4	mink	36	2020-08-20	LYLN	L	Y	L	N	FALSE	ClusterA
ERS6368719	EPI_ISL_577781	hCov-19/mink/Netherlands/NB-EMC-36-5/2020	NB-EMC-36-5	mink	36	2020-08-20	LYLN	L	Y	L	N	FALSE	ClusterA
ERS6368558	EPI_ISL_577782	hCov-19/mink/Netherlands/NB-EMC-38-40/2020	NB-EMC-38-40	mink	38	2020-08-22	LYFN	L	Y	F	N	FALSE	ClusterA
ERS6368567	EPI_ISL_577783	hCov-19/mink/Netherlands/NB-EMC-39-2/2020	NB-EMC-39-2	mink	39	2020-08-23	MYLN	M	Y	L	N	FALSE	ClusterC
ERS6368708	EPI_ISL_577784	hCov-19/mink/Netherlands/NB-EMC-39-3/2020	NB-EMC-39-3	mink	39	2020-08-23	MYLN	M	Y	L	N	FALSE	ClusterC
ERS6368612	EPI_ISL_577785	hCov-19/mink/Netherlands/NB-EMC-39-4/2020	NB-EMC-39-4	mink	39	2020-08-23	MYLN	M	Y	L	N	FALSE	ClusterC
ERS6368517	EPI_ISL_577786	hCov-19/mink/Netherlands/NB-EMC-39-5/2020	NB-EMC-39-5	mink	39	2020-08-23	MYLN	M	Y	L	N	FALSE	ClusterC
ERS6368585	EPI_ISL_577787	hCov-19/mink/Netherlands/NB-EMC-40-3/2020	NB-EMC-40-3	mink	40	2020-08-25	LYLN	L	Y	L	N	FALSE	ClusterA
ERS6368672	EPI_ISL_577788	hCov-19/mink/Netherlands/NB-EMC-40-4/2020	NB-EMC-40-4	mink	40	2020-08-25	unknown	unknown	unknown	L	N	FALSE	ClusterA
ERS6368589	EPI_ISL_577789	hCov-19/mink/Netherlands/NB-EMC-41-1/2020	NB-EMC-41-1	mink	41	2020-08-27	MYLN	M	Y	L	N	FALSE	ClusterC
ERS6368710	EPI_ISL_577790	hCov-19/mink/Netherlands/NB-EMC-41-3/2020	NB-EMC-41-3	mink	41	2020-08-27	MYLN	M	Y	L	N	FALSE	ClusterC
ERS6368623	EPI_ISL_577791	hCov-19/mink/Netherlands/NB-EMC-41-4/2020	NB-EMC-41-4	mink	41	2020-08-27	MYLN	M	Y	L	N	FALSE	ClusterC
ERS6368487	EPI_ISL_577792	hCov-19/mink/Netherlands/NB-EMC-41-5/2020	NB-EMC-41-5	mink	41	2020-08-27	MYLN	M	Y	L	N	FALSE	ClusterC
ERS6368568	EPI_ISL_577793	hCov-19/mink/Netherlands/NB-EMC-41-6/2020	NB-EMC-41-6	mink	41	2020-08-27	MYLN	M	Y	L	N	FALSE	ClusterC
ERS6368635	EPI_ISL_577795	hCov-19/mink/Netherlands/NB-EMC-42-4/2020	NB-EMC-42-4	mink	42	2020-08-28	LYLN	L	Y	L	N	FALSE	ClusterA
ERS6368490	EPI_ISL_577794	hCov-19/mink/Netherlands/NB-EMC-42-13/2020	NB-EMC-42-13	mink	42	2020-08-28	LYLN	L	Y	L	N	FALSE	ClusterA
ERS6368595	EPI_ISL_577796	hCov-19/mink/Netherlands/NB-EMC-43-3/2020	NB-EMC-43-3	mink	43	2020-09-01	LYLN	L	Y	L	N	FALSE	ClusterA
ERS6368677	EPI_ISL_577797	hCov-19/mink/Netherlands/NB-EMC-43-4/2020	NB-EMC-43-4	mink	43	2020-09-01	LYLN	L	Y	L	N	FALSE	ClusterA
ERS6368596	EPI_ISL_577798	hCov-19/mink/Netherlands/NB-EMC-43-5/2020	NB-EMC-43-5	mink	43	2020-09-01	LYLN	L	Y	L	N	FALSE	ClusterA
ERS6368575	EPI_ISL_577799	hCov-19/mink/Netherlands/NB-EMC-44-3/2020	NB-EMC-44-3	mink	44	2020-09-01	LYLN	L	Y	L	N	FALSE	ClusterA
ERS6368594	EPI_ISL_577800	hCov-19/mink/Netherlands/NB-EMC-44-5/2020	NB-EMC-44-5	mink	44	2020-09-01	LYLN	L	Y	L	N	FALSE	ClusterA
ERS6368526	EPI_ISL_577801	hCov-19/mink/Netherlands/NB-EMC-44-7/2020	NB-EMC-44-7	mink	44	2020-09-01	LYLN	L	Y	L	N	FALSE	ClusterA
ERS6368611	EPI_ISL_577802	hCov-19/mink/Netherlands/NB-EMC-45-3/2020	NB-EMC-45-3	mink	45	2020-09-02	MYLN	M	Y	L	N	FALSE	ClusterC
ERS6368544	EPI_ISL_577803	hCov-19/mink/Netherlands/NB-EMC-45-4/2020	NB-EMC-45-4	mink	45	2020-09-02	MYLN	M	Y	L	N	FALSE	ClusterC
ERS8194737	EPI_ISL_577804	hCov-19/mink/Netherlands/NB-EMC-46-3/2020	NB-EMC-46-3	mink	45	2020-09-02	MYLN	M	Y	L	N	FALSE	ClusterC
ERS6368661	EPI_ISL_577807	hCov-19/mink/Netherlands/NB-EMC-46-5/2020	NB-EMC-46-5	mink	46	2020-09-02	LYLN	L	Y	L	N	FALSE	ClusterA
ERS6368675	EPI_ISL_577808	hCov-19/mink/Netherlands/NB-EMC-46-8/2020	NB-EMC-46-8	mink	46	2020-09-02	LYLN	L	Y	L	N	FALSE	ClusterA
ERS6368644	EPI_ISL_577805	hCov-19/mink/Netherlands/NB-EMC-46-10/2020	NB-EMC-46-10	mink	46	2020-09-02	LYLN	L	Y	L	N	FALSE	ClusterA
ERS6368597	EPI_ISL_577809	hCov-19/mink/Netherlands/NB-EMC-47-1/2020	NB-EMC-47-1	mink	47	2020-09-04	LYLN	L	Y	L	N	FALSE	ClusterA
ERS6368552	EPI_ISL_577810	hCov-19/mink/Netherlands/NB-EMC-47-2/2020	NB-EMC-47-2	mink	47	2020-09-04	LYLN	L	Y	L	N	FALSE	ClusterA
ERS6368608	EPI_ISL_577811	hCov-19/mink/Netherlands/NB-EMC-47-3/2020	NB-EMC-47-3	mink	47	2020-09-04	LYLN	L	Y	L	N	FALSE	ClusterA
ERS6368643	EPI_ISL_577813	hCov-19/mink/Netherlands/NB-EMC-47-5/2020	NB-EMC-47-5	mink	47	2020-09-04	LYLN	L	Y	L	N	FALSE	ClusterA
ERS6368698	EPI_ISL_577812	hCov-19/mink/Netherlands/NB-EMC-47-4/2020	NB-EMC-47-4	mink	47	2020-09-04	LYLN	L	Y	L	N	FALSE	ClusterA
ERS6368655	EPI_ISL_577814	hCov-19/mink/Netherlands/NB-EMC-48-5/2020	NB-EMC-48-5	mink	48	2020-09-05	LYLN	L	Y	L	N	FALSE	ClusterA
ERS6368537	EPI_ISL_577815	hCov-19/mink/Netherlands/NB-EMC-49-1/2020	NB-EMC-49-1	mink	49	2020-09-05	LYLN	L	Y	L	N	FALSE	ClusterA
ERS6368690	EPI_ISL_577817	hCov-19/mink/Netherlands/NB-EMC-50-19/2020	NB-EMC-50-19	mink	50	2020-09-11	LYLN	L	Y	L	N	FALSE	ClusterA
ERS8190775	EPI_ISL_904320	hCov-19/mink/Netherlands/NB-EMC-50-21/2020	NB-EMC-50-21	mink	50	2020-09-12	LYLN	L	Y	L	N	FALSE	ClusterA
ERS8190779	EPI_ISL_904321	hCov-19/mink/Netherlands/NB-EMC-50-22/2020	NB-EMC-50-22	mink	50	2020-09-12	LYLN	L	Y	L	N	FALSE	ClusterA
ERS8190780	EPI_ISL_904323	hCov-19/mink/Netherlands/NB-EMC-50-24/2020	NB-EMC-50-24	mink	50	2020-09-12	LYLN	L	Y	L	N	FALSE	ClusterA
ERS8190781	EPI_ISL_904325	hCov-19/mink/Netherlands/NB-EMC-50-26/2020	NB-EMC-50-26	mink	50	2020-09-12	LYLN	L	Y	L	N	FALSE	ClusterA
ERS6368712	EPI_ISL_577819	hCov-19/mink/Netherlands/NB-EMC-51-10/2020	NB-EMC-51-10	mink	51	2020-09-12	LYLN	L	Y	L	N	FALSE	ClusterA
ERS6368668	EPI_ISL_577820	hCov-19/mink/Netherlands/NB-EMC-51-13/2020	NB-EMC-51-13	mink	51	2020-09-12	LYLN	L	Y	L	N	FALSE	ClusterA
ERS6368498	EPI_ISL_577821	hCov-19/mink/Netherlands/NB-EMC-51-20/2020	NB-EMC-51-20	mink	51	2020-09-12	LYLN	L	Y	L	N	FALSE	ClusterA
ERS6368523	EPI_ISL_577822	hCov-19/mink/Netherlands/NB-EMC-52-1/2020	NB-EMC-52-1	mink	52	2020-09-15	LYLN	L	Y	L	N	FALSE	ClusterA
ERS6368647	EPI_ISL_577823	hCov-19/mink/Netherlands/NB-EMC-52-2/2020	NB-EMC-52-2	mink	52	2020-09-15	LYLN	L	Y	L	N	FALSE	ClusterA
ERS6368625	EPI_ISL_577824	hCov-19/mink/Netherlands/NB-EMC-52-3/2020	NB-EMC-52-3	mink	52	2020-09-15	LYLN	L	Y	L	N	FALSE	ClusterA
ERS6368571	EPI_ISL_577825	hCov-19/mink/Netherlands/NB-EMC-52-4/2020	NB-EMC-52-4	mink	52	2020-09-15	LYLN	L	Y	L	N	FALSE	ClusterA
ERS6368583	EPI_ISL_577826	hCov-19/mink/Netherlands/NB-EMC-52-5/2020	NB-EMC-52-5	mink	52	2020-09-15	LYLN	L	Y	L	N	FALSE	ClusterA
ERS8190776	EPI_ISL_904342	hCov-19/mink/Netherlands/NB-EMC-53-17/2020	NB-EMC-53-17	mink	53	2020-09-17	LYLN	L	Y	L	N	FALSE	ClusterA
ERS8190777	EPI_ISL_904344	hCov-19/mink/Netherlands/NB-EMC-53-19/2020	NB-EMC-53-19	mink	53	2020-09-17	LYLN	L	Y	L	N	FALSE	ClusterA
ERS8190778	EPI_ISL_904345	hCov-19/mink/Netherlands/NB-EMC-53-20/2020	NB-EMC-53-20	mink	53	2020-09-17	LYLN	L	Y	L	N	FALSE	ClusterA
ERS8190784	EPI_ISL_904359	hCov-19/mink/Netherlands/NB-EMC-53-34/2020	NB-EMC-53-34	mink	53	2020-09-17	LYLN	L	Y	L	N	FALSE	ClusterA
ERS8190782	EPI_ISL_904347	hCov-19/mink/Netherlands/NB-EMC-53-22/2020	NB-EMC-53-22	mink	53	2020-09-17	LYLN	L	Y	L	N	FALSE	ClusterA
ERS8190783	EPI_ISL_904357	hCov-19/mink/Netherlands/NB-EMC-53-32/2020	NB-EMC-53-32	mink	53	2020-09-17	LYLN	L	Y	L	N	FALSE	ClusterA
ERS6368638	EPI_ISL_632450	hCov-19/mink/Netherlands/NB-EMC-54-1/2020	NB-EMC-54-1	mink	54	2020-09-22	LYLN	L	Y	L	N	FALSE	ClusterA
ERS6368654	EPI_ISL_632451	hCov-19/mink/Netherlands/NB-EMC-54-2/2020	NB-EMC-54-2	mink	54	2020-09-22	LYLN	L	Y	L	N	FALSE	ClusterA
ERS6368492	EPI_ISL_632452	hCov-19/mink/Netherlands/NB-EMC-54-5/2020	NB-EMC-54-5	mink	54	2020-09-22	LYLN	L	Y	L	N	FALSE	ClusterA
ERS6368542	EPI_ISL_632428	hCov-19/mink/Netherlands/NB-EMC-55-6/2020	NB-EMC-55-6	mink	55	2020-09-23	LYLN	L	Y	L	N	FALSE	ClusterA
ERS6368650	EPI_ISL_632420	hCov-19/mink/Netherlands/NB-EMC-55-17/2020	NB-EMC-55-17	mink	55	2020-09-23	LYLN	L	Y	L	N	FALSE	ClusterA
ERS6368592	EPI_ISL_632429	hCov-19/mink/Netherlands/NB-EMC-55-18/2020	NB-EMC-55-18	mink	55	2020-09-23	LYLN	L	Y	L	N	FALSE	ClusterA
ERS6368484	EPI_ISL_632430	hCov-19/mink/Netherlands/NB-EMC-55-19/2020	NB-EMC-55-19	mink	55	2020-09-23	LYLN	L	Y	L	N	FALSE	ClusterA
ERS6368613	EPI_ISL_632380	hCov-19/mink/Netherlands/NB-EMC-55-20/2020	NB-EMC-55-20	mink	55	2020-09-23	LYLN	L	Y	L	N	FALSE	ClusterA
ERS6368489	EPI_ISL_632453	hCov-19/mink/Netherlands/NB-EMC-56-6/2020	NB-EMC-56-6	mink	56	2020-09-23	LYLN	L	Y	L	N	FALSE	ClusterA
ERS6368500	EPI_ISL_632454	hCov-19/mink/Netherlands/NB-EMC-56-7/2020	NB-EMC-56-7	mink	56	2020-09-23	LYLN	L	Y	L	N	FALSE	ClusterA
ERS6368667	EPI_ISL_632384	hCov-19/mink/Netherlands/NB-EMC-56-8/2020	NB-EMC-56-8	mink	56	2020-09-23	LYLN	L	Y	L	N	FALSE	ClusterA
ERS6368682	EPI_ISL_632455	hCov-19/mink/Netherlands/NB-EMC-56-10/2020	NB-EMC-56-10	mink	56	2020-09-23	LYLN	L	Y	L	N	FALSE	ClusterA
ERS6368577	EPI_ISL_632456	hCov-19/mink/Netherlands/NB-EMC-57-1/2020	NB-EMC-57-1	mink	57	2020-09-28	LYLN	L	Y	L	N	FALSE	ClusterA
ERS6368508	EPI_ISL_632457	hCov-19/mink/Netherlands/NB-EMC-57-2/2020	NB-EMC-57-2	mink	57	2020-09-28	LYLN	L	Y	L	N	FALSE	ClusterA
ERS6368590	EPI_ISL_632385	hCov-19/mink/Netherlands/NB-EMC-57-3/2020	NB-EMC-57-3	mink	57	2020-09-28	LYLN	L	Y	L	N	FALSE	ClusterA
ERS6368590	EPI_ISL_632385	hCov-19/mink/Netherlands/NB-EMC-57-3/2020	NB-EMC-57-3	mink	57	2020-09-28	LYLN	L	Y	L	N	FALSE	ClusterA
ERS6368570	EPI_ISL_632458	hCov-19/mink/Netherlands/NB-EMC-57-4/2020	NB-EMC-57-4	mink	57	2020-09-28	LYLN	L	Y	L	N	FALSE	ClusterA
ERS6368531	EPI_ISL_632459	hCov-19/mink/Netherlands/NB-EMC-57-5/2020	NB-EMC-57-5	mink	57	2020-09-28	LYLN	L	Y	L	N	FALSE	ClusterA
ERS6368547	EPI_ISL_632462	hCov-19/mink/Netherlands/NB-EMC-58-1/2020	NB-EMC-58-1	mink	58	2020-09-30	LYLN	L	Y	L	N	FALSE	ClusterA
ERS6368513	EPI_ISL_632396	hCov-19/mink/Netherlands/NB-EMC-58-2/2020	NB-EMC-58-2	mink	58	2020-09-30	LYLN	L	Y	L	N	FALSE	ClusterA
ERS6368651	EPI_ISL_632463	hCov-19/mink/Netherlands/NB-EMC-58-3/2020	NB-EMC-58-3	mink	58	2020-09-30	LYLN	L	Y	L	N	FALSE	ClusterA
ERS6368676	EPI_ISL_632351	hCov-19/mink/Netherlands/NB-EMC-58-4/2020	NB-EMC-58-4	mink	58	2020-09-30	LYLN	L	Y	L	N	FALSE	ClusterA
ERS6368580	EPI_ISL_632464	hCov-19/mink/Netherlands/NB-EMC-58-5/2020	NB-EMC-58-5	mink	58	2020-09-30	LYLN	L	Y	L	N	FALSE	ClusterA
ERS6368634	EPI_ISL_632465	hCov-19/mink/Netherlands/NB-EMC-59-2/2020	NB-EMC-59-2	mink	59	2020-09-30	LYLN	L	Y	L	N	FALSE	ClusterA
ERS6368614	EPI_ISL_632466	hCov-19/mink/Netherlands/NB-EMC-59-4/2020	NB-EMC-59-4	mink	59	2020-09-30	LYLN	L	Y	L	N	FALSE	ClusterA
ERS6368503	EPI_ISL_632467	hCov-19/mink/Netherlands/NB-EMC-59-6/2020	NB-EMC-59-6	mink	59	2020-09-30	LYLN	L	Y	L	N	FALSE	ClusterA
ERS6368700	EPI_ISL_632468	hCov-19/mink/Netherlands/NB-EMC-59-7/2020	NB-EMC-59-7	mink	59	2020-09-30	LYLN	L	Y	L	N	FALSE	ClusterA
ERS6368578	EPI_ISL_632469	hCov-19/mink/Netherlands/NB-EMC-59-8/2020	NB-EMC-59-8	mink	59	2020-09-30	LYLN	L	Y	L	N	FALSE	ClusterA
ERS6368658	EPI_ISL_632470	hCov-19/mink/Netherlands/NB-EMC-60-1/2020	NB-EMC-60-1	mink	60	2020-09-30	LYLN	L	Y	L	N	FALSE	ClusterA
ERS6368525	EPI_ISL_632471	hCov-19/mink/Netherlands/NB-EMC-60-2/2020	NB-EMC-60-2	mink	60	2020-09-30	LYLN	L	Y	L	N	FALSE	ClusterA
ERS6368695	EPI_ISL_632472	hCov-19/mink/Netherlands/NB-EMC-60-3/2020	NB-EMC-60-3	mink	60	2020-09-30	LYLN	L	Y	L	N	FALSE	ClusterA
ERS6368562	EPI_ISL_632473	hCov-19/mink/Netherlands/NB-EMC-60-4/2020	NB-EMC-60-4	mink	60	2020-09-30	LYLN	L	Y	L	N	FALSE	ClusterA
ERS6368701	EPI_ISL_632474	hCov-19/mink/Netherlands/NB-EMC-60-5/2020	NB-EMC-60-5	mink	60	2020-09-30	LYLN	L	Y	L	N	FALSE	ClusterA
ERS6368663	EPI_ISL_632475	hCov-19/mink/Netherlands/NB-EMC-61-1/2020	NB-EMC-61-1	mink	61	2020-10-01	LYLN	L	Y	L	N	FALSE	ClusterA
ERS6368561	EPI_ISL_632476	hCov-19/mink/Netherlands/NB-EMC-61-2/2020	NB-EMC-61-2	mink	61	2020-10-01	LYLN	L	Y	L	N	FALSE	ClusterA
ERS6368535	EPI_ISL_632477	hCov-19/mink/Netherlands/NB-EMC-61-3/2020	NB-EMC-61-3	mink	61	2020-10-01	LYLN	L	Y	L	N	FALSE	ClusterA
ERS6368621	EPI_ISL_632478	hCov-19/mink/Netherlands/NB-EMC-61-4/2020	NB-EMC-61-4	mink	61	2020-10-01	LYLN	L	Y	L	N	FALSE	ClusterA
ERS8194738	EPI_ISL_632479	hCov-19/mink/Netherlands/NB-EMC-61-5/2020	NB-EMC-61-5	mink	61	2020-10-01	LYLN	L	Y	L	N	FALSE	ClusterA
ERS6346993	EPI_ISL_632479	hCov-19/mink/Netherlands/NB-EMC-61-5/2020	NB-EMC-61-5	mink	61	2020-10-01	LYLN	L	Y	L	N	FALSE	ClusterA
ERS6368646	EPI_ISL_632434	hCov-19/mink/Netherlands/NB-EMC-62-2/2020	NB-EMC-62-2	mink	62	2020-10-05	LYLN	L	Y	L	N	FALSE	ClusterA
ERS6368685	EPI_ISL_632435	hCov-19/mink/Netherlands/NB-EMC-62-3/2020	NB-EMC-62-3	mink	62	2020-10-05	LYLN	L	Y	L	N	FALSE	ClusterA
ERS6368518	EPI_ISL_632436	hCov-19/mink/Netherlands/NB-EMC-62-4/2020	NB-EMC-62-4	mink	62	2020-10-05	LYLN	L	Y	L	N	FALSE	ClusterA
ERS6368599	EPI_ISL_632437	hCov-19/mink/Netherlands/NB-EMC-62-5/2020	NB-EMC-62-5	mink	62	2020-10-05	LYLN	L	Y	L	N	FALSE	ClusterA
ERS6368485	EPI_ISL_632438	hCov-19/mink/Netherlands/NB-EMC-62-6/2020	NB-EMC-62-6	mink	62	2020-10-05	LYLN	L	Y	L	N	FALSE	ClusterA
ERS6368659	EPI_ISL_632483	hCov-19/mink/Netherlands/NB-EMC-63-1/2020	NB-EMC-63-1	mink	63	2020-10-06	LYLN	L	Y	L	N	FALSE	ClusterA
ERS6368680	EPI_ISL_632334	hCov-19/mink/Netherlands/NB-EMC-63-2/2020	NB-EMC-63-2	mink	63	2020-10-06	LYLN	L	Y	L	N	FALSE	ClusterA
ERS6368714	EPI_ISL_632484	hCov-19/mink/Netherlands/NB-EMC-63-4/2020	NB-EMC-63-4	mink	63	2020-10-06	LYLN	L	Y	L	N	FALSE	ClusterA
ERS6368645	EPI_ISL_632485	hCov-19/mink/Netherlands/NB-EMC-63-5/2020	NB-EMC-63-5	mink	63	2020-10-06	LYLN	L	Y	L	N	FALSE	ClusterA
ERS6368555	EPI_ISL_632486	hCov-19/mink/Netherlands/NB-EMC-64-1/2020	NB-EMC-64-1	mink	64	2020-10-14	LYLN	L	Y	L	N	FALSE	ClusterA
ERS6368566	EPI_ISL_632348	hCov-19/mink/Netherlands/NB-EMC-64-2/2020	NB-EMC-64-2	mink	64	2020-10-14	LYLN	L	Y	L	N	FALSE	ClusterA
ERS6368536	EPI_ISL_632487	hCov-19/mink/Netherlands/NB-EMC-64-3/2020	NB-EMC-64-3	mink	64	2020-10-14	LYLN	L	Y	L	N	FALSE	ClusterA
ERS6368641	EPI_ISL_632439	hCov-19/mink/Netherlands/NB-EMC-64-5/2020	NB-EMC-64-5	mink	64	2020-10-14	LYLN	L	Y	L	N	FALSE	ClusterA
ERS6368563	EPI_ISL_632488	hCov-19/mink/Netherlands/NB-EMC-64-7/2020	NB-EMC-64-7	mink	64	2020-10-14	LYLN	L	Y	L	N	FALSE	ClusterA
ERS6368664	EPI_ISL_632489	hCov-19/mink/Netherlands/NB-EMC-65-1/2020	NB-EMC-65-1	mink	65	2020-10-14	LYLN	L	Y	L	N	FALSE	ClusterA
ERS6368606	EPI_ISL_632324	hCov-19/mink/Netherlands/NB-EMC-65-2/2020	NB-EMC-65-2	mink	65	2020-10-14	LYLN	L	Y	L	N	FALSE	ClusterA
ERS6368662	EPI_ISL_632490	hCov-19/mink/Netherlands/NB-EMC-65-3/2020	NB-EMC-65-3	mink	65	2020-10-14	LYLN	L	Y	L	N	FALSE	ClusterA
ERS6368660	EPI_ISL_632353	hCov-19/mink/Netherlands/NB-EMC-65-6/2020	NB-EMC-65-6	mink	65	2020-10-14	LYLN	L	Y	L	N	FALSE	ClusterA
ERS6368529	EPI_ISL_632491	hCov-19/mink/Netherlands/NB-EMC-65-10/2020	NB-EMC-65-10	mink	65	2020-10-14	LYLN	L	Y	L	N	FALSE	ClusterA
ERS6368681	EPI_ISL_722414	hCov-19/mink/Netherlands/NB-EMC-67-1/2020	NB-EMC-67-1	mink	67	2020-10-21	LYLN	L	Y	L	N	FALSE	ClusterA
ERS6368709	EPI_ISL_722417	hCov-19/mink/Netherlands/NB-EMC-67-2/2020	NB-EMC-67-2	mink	67	2020-10-21	LYLN	L	Y	L	N	FALSE	ClusterA
ERS6368686	EPI_ISL_722418	hCov-19/mink/Netherlands/NB-EMC-67-6/2020	NB-EMC-67-6	mink	67	2020-10-21	LYLN	L	Y	L	N	FALSE	ClusterA
ERS6368678	EPI_ISL_722415	hCov-19/mink/Netherlands/NB-EMC-67-18/2020	NB-EMC-67-18	mink	67	2020-10-21	LYLN	L	Y	L	N	FALSE	ClusterA
ERS6368497	EPI_ISL_722416	hCov-19/mink/Netherlands/NB-EMC-67-19/2020	NB-EMC-67-19	mink	67	2020-10-21	LYLN	L	Y	L	N	FALSE	ClusterA
ERS6368504	EPI_ISL_722448	hCov-19/mink/Netherlands/NB-EMC-68-1/2020	NB-EMC-68-1	mink	68	2020-11-03	LYLN	L	Y	L	N	FALSE	ClusterA
ERS6368601	EPI_ISL_722450	hCov-19/mink/Netherlands/NB-EMC-68-2/2020	NB-EMC-68-2	mink	68	2020-11-03	LYLN	L	Y	L	N	FALSE	ClusterA
ERS6368689	EPI_ISL_722451	hCov-19/mink/Netherlands/NB-EMC-68-3/2020	NB-EMC-68-3	mink	68	2020-11-03	LYLN	L	Y	L	N	FALSE	ClusterA
ERS6368519	EPI_ISL_722320	hCov-19/mink/Netherlands/NB-EMC-68-4/2020	NB-EMC-68-4	mink	68	2020-11-03	LYLN	L	Y	L	N	FALSE	ClusterA
ERS6368687	EPI_ISL_722449	hCov-19/mink/Netherlands/NB-EMC-68-14/2020	NB-EMC-68-14	mink	68	2020-11-03	LYLN	L	Y	L	N	FALSE	ClusterA
ERS6344669	EPI_ISL_722440	hCov-19/Netherlands/DR-EMC-52/2020	DR-EMC-52	human	unrelate-human	2020-10-15	LYLN	L	Y	L	N	TRUE	ClusterA
ERS8194739	EPI_ISL_632492	hCoV-19/mink/Netherlands/NB-EMC/2020	NB-EMC	mink	unrelate-mink	2020-10-14	LYLN	L	Y	L	N	TRUE	ClusterA
not generated in this study	EPI_ISL_636599	hCoV-19/Netherlands/ZH-RIVM-10358/2020	ZH-RIVM-10358	human	unrelate-human	2020-07-21	MYLN	M	Y	L	N	TRUE	ClusterC

## Sheet: background sequence
GISAID_AccessionID	virusName	tipID	host	collectDate	combineAA	S_452	S_453	S_486	S_501	If_near_farm	Cluster
EPI_ISL_413564	hCoV-19/Netherlands/Andel_1365066/2020	Andel_1365066	Human	2020-03-01	LYFN	L	Y	F	N	FALSE	unknown
EPI_ISL_461155	hCoV-19/Netherlands/NoordBrabant_120/2020	NoordBrabant_120	Human	2020-03-24	LYFN	L	Y	F	N	TRUE	unknown
EPI_ISL_413573	hCoV-19/Netherlands/Hardinxveld_Giessendam_1364806/2020	Hardinxveld_Giessendam_1364806	Human	2020-03-02	LYFN	L	Y	F	N	FALSE	unknown
EPI_ISL_413580	hCoV-19/Netherlands/Oisterwijk_1364072/2020	Oisterwijk_1364072	Human	2020-03-02	LYFN	L	Y	F	N	FALSE	unknown
EPI_ISL_422631	hCoV-19/Netherlands/ZuidHolland_95/2020	ZuidHolland_95	Human	2020-03-31	LYFN	L	Y	F	N	FALSE	unknown
EPI_ISL_461149	hCoV-19/Netherlands/NoordBrabant_114/2020	NoordBrabant_114	Human	2020-03-21	LYFN	L	Y	F	N	TRUE	unknown
EPI_ISL_414458	hCoV-19/Netherlands/NoordBrabant_18/2020	NoordBrabant_18	Human	2020-03-05	LYFN	L	Y	F	N	FALSE	unknown
EPI_ISL_414533	hCoV-19/Netherlands/NoordBrabant_24/2020	NoordBrabant_24	Human	2020-03-06	LYFN	L	Y	F	N	FALSE	unknown
EPI_ISL_461146	hCoV-19/Netherlands/NoordBrabant_110/2020	NoordBrabant_110	Human	2020-03-04	LYFN	L	Y	F	N	TRUE	unknown
EPI_ISL_461153	hCoV-19/Netherlands/NoordBrabant_118/2020	NoordBrabant_118	Human	2020-03-22	LYFN	L	Y	F	N	TRUE	unknown
EPI_ISL_460767	hCoV-19/Netherlands/NA_604/2020	NA_604	Human	2020-03-25	LYFN	L	Y	F	N	FALSE	unknown
EPI_ISL_422672	hCoV-19/Netherlands/NA_128/2020	NA_128	Human	2020-03-17	LYFN	L	Y	F	N	FALSE	unknown
EPI_ISL_547531	hCoV-19/Netherlands/UT-RIVM-10121/2020	UT-RIVM-10121	Human	2020-03-24	LYFN	L	Y	F	N	FALSE	unknown
EPI_ISL_461102	hCoV-19/Netherlands/NA_667/2020	NA_667	Human	2020-03-08	LYFN	L	Y	F	N	FALSE	unknown
EPI_ISL_460765	hCoV-19/Netherlands/NA_602/2020	NA_602	Human	2020-03-25	LYFN	L	Y	F	N	FALSE	unknown
EPI_ISL_415500	hCoV-19/Netherlands/NoordBrabant_42/2020	NoordBrabant_42	Human	2020-03-10	LYFN	L	Y	F	N	FALSE	unknown
EPI_ISL_422661	hCoV-19/Netherlands/NA_113/2020	NA_113	Human	2020-03-10	LYFN	L	Y	F	N	FALSE	unknown
EPI_ISL_460932	hCoV-19/Netherlands/Gelderland_32/2020	Gelderland_32	Human	2020-04-10	LYFN	L	Y	F	N	FALSE	unknown
EPI_ISL_460854	hCoV-19/Netherlands/Friesland_39/2020	Friesland_39	Human	2020-04-30	LYFN	L	Y	F	N	FALSE	unknown
EPI_ISL_415508	hCoV-19/Netherlands/NoordBrabant_52/2020	NoordBrabant_52	Human	2020-03-09	LYFN	L	Y	F	N	FALSE	unknown
EPI_ISL_415506	hCoV-19/Netherlands/NoordBrabant_49/2020	NoordBrabant_49	Human	2020-03-11	LYFN	L	Y	F	N	FALSE	unknown
EPI_ISL_422819	hCoV-19/Netherlands/NA_58/2020	NA_58	Human	2020-03-08	LYFN	L	Y	F	N	FALSE	unknown
EPI_ISL_414536	hCoV-19/Netherlands/NoordBrabant_27/2020	NoordBrabant_27	Human	2020-03-08	LYFN	L	Y	F	N	FALSE	unknown
EPI_ISL_422746	hCoV-19/Netherlands/NA_211/2020	NA_211	Human	2020-03-25	LYFN	L	Y	F	N	FALSE	unknown
EPI_ISL_422875	hCoV-19/Netherlands/NoordBrabant_80/2020	NoordBrabant_80	Human	2020-03-11	LYFN	L	Y	F	N	FALSE	unknown
EPI_ISL_415513	hCoV-19/Netherlands/NoordBrabant_57/2020	NoordBrabant_57	Human	2020-03-11	LYFN	L	Y	F	N	FALSE	unknown
EPI_ISL_422893	hCoV-19/Netherlands/NoordBrabant_99/2020	NoordBrabant_99	Human	2020-03-19	LYFN	L	Y	F	N	FALSE	unknown
EPI_ISL_422842	hCoV-19/Netherlands/NA_82/2020	NA_82	Human	2020-03-11	LYFN	L	Y	F	N	FALSE	unknown
EPI_ISL_461147	hCoV-19/Netherlands/NoordBrabant_111/2020	NoordBrabant_111	Human	2020-03-11	LYFN	L	Y	F	N	TRUE	unknown
EPI_ISL_461159	hCoV-19/Netherlands/NoordBrabant_124/2020	NoordBrabant_124	Human	2020-03-26	LYFN	L	Y	F	N	TRUE	unknown
EPI_ISL_454752	hCoV-19/Netherlands/NoordBrabant_10003/2020	NoordBrabant_10003	Human	2020-02-28	LYFN	L	Y	F	N	FALSE	unknown
EPI_ISL_422715	hCoV-19/Netherlands/NA_180/2020	NA_180	Human	2020-03-23	LYFN	L	Y	F	N	FALSE	unknown
EPI_ISL_461103	hCoV-19/Netherlands/NA_668/2020	NA_668	Human	2020-03-10	LYFN	L	Y	F	N	FALSE	unknown
EPI_ISL_422717	hCoV-19/Netherlands/NA_182/2020	NA_182	Human	2020-03-22	LYFN	L	Y	F	N	FALSE	unknown
EPI_ISL_422846	hCoV-19/Netherlands/NA_86/2020	NA_86	Human	2020-03-16	LYFN	L	Y	F	N	FALSE	unknown
EPI_ISL_422844	hCoV-19/Netherlands/NA_84/2020	NA_84	Human	2020-03-12	LYFN	L	Y	F	N	FALSE	unknown
EPI_ISL_461288	hCoV-19/Netherlands/Zeeland_6/2020	Zeeland_6	Human	2020-04-02	LYFN	L	Y	F	N	FALSE	unknown
EPI_ISL_422786	hCoV-19/Netherlands/NA_252/2020	NA_252	Human	2020-03-29	LYFN	L	Y	F	N	FALSE	unknown
EPI_ISL_422749	hCoV-19/Netherlands/NA_214/2020	NA_214	Human	2020-03-25	LYFN	L	Y	F	N	FALSE	unknown
EPI_ISL_460852	hCoV-19/Netherlands/Friesland_37/2020	Friesland_37	Human	2020-04-13	LYFN	L	Y	F	N	FALSE	unknown
EPI_ISL_547462	hCoV-19/Netherlands/GE-RIVM-10098/2020	GE-RIVM-10098	Human	2020-03-12	LYFN	L	Y	F	N	FALSE	unknown
EPI_ISL_461107	hCoV-19/Netherlands/NA_672/2020	NA_672	Human	2020-03-10	LYFN	L	Y	F	N	FALSE	unknown
EPI_ISL_455124	hCoV-19/Netherlands/NA_319/2020	NA_319	Human	2020-04-04	LYFN	L	Y	F	N	FALSE	unknown
EPI_ISL_461151	hCoV-19/Netherlands/NoordBrabant_116/2020	NoordBrabant_116	Human	2020-03-23	LYFN	L	Y	F	N	TRUE	unknown
EPI_ISL_414459	hCoV-19/Netherlands/NoordBrabant_19/2020	NoordBrabant_19	Human	2020-03-06	LYFN	L	Y	F	N	FALSE	unknown
EPI_ISL_461183	hCoV-19/Netherlands/NoordBrabant_148/2020	NoordBrabant_148	Human	2020-04-26	LYFN	L	Y	F	N	FALSE	unknown
EPI_ISL_523499	hCoV-19/Netherlands/un-EMC-744/2020	un-EMC-744	Human	2020-05-13	LYFN	L	Y	F	N	FALSE	unknown
EPI_ISL_422831	hCoV-19/Netherlands/NA_71/2020	NA_71	Human	2020-03-10	LYFN	L	Y	F	N	FALSE	unknown
EPI_ISL_422836	hCoV-19/Netherlands/NA_76/2020	NA_76	Human	2020-03-08	LYFN	L	Y	F	N	FALSE	unknown
EPI_ISL_422830	hCoV-19/Netherlands/NA_70/2020	NA_70	Human	2020-03-09	LYFN	L	Y	F	N	FALSE	unknown
EPI_ISL_422806	hCoV-19/Netherlands/NA_45/2020	NA_45	Human	2020-03-07	LYFN	L	Y	F	N	FALSE	unknown
EPI_ISL_422828	hCoV-19/Netherlands/NA_68/2020	NA_68	Human	2020-03-09	LYFN	L	Y	F	N	FALSE	unknown
EPI_ISL_422887	hCoV-19/Netherlands/NoordBrabant_93/2020	NoordBrabant_93	Human	2020-03-09	LYFN	L	Y	F	N	FALSE	unknown
EPI_ISL_422630	hCoV-19/Netherlands/ZuidHolland_94/2020	ZuidHolland_94	Human	2020-03-31	LYFN	L	Y	F	N	FALSE	unknown
EPI_ISL_461186	hCoV-19/Netherlands/NoordBrabant_151/2020	NoordBrabant_151	Human	2020-04-29	LYFN	L	Y	F	N	FALSE	unknown
EPI_ISL_415490	hCoV-19/Netherlands/NA_33/2020	NA_33	Human	2020-03-07	LYFN	L	Y	F	N	FALSE	unknown
EPI_ISL_422919	hCoV-19/Netherlands/ZuidHolland_48/2020	ZuidHolland_48	Human	2020-03-19	LYFN	L	Y	F	N	FALSE	unknown
EPI_ISL_422802	hCoV-19/Netherlands/NA_41/2020	NA_41	Human	2020-03-13	LYFN	L	Y	F	N	FALSE	unknown
EPI_ISL_461165	hCoV-19/Netherlands/NoordBrabant_130/2020	NoordBrabant_130	Human	2020-04-08	LYFN	L	Y	F	N	TRUE	unknown
EPI_ISL_422639	hCoV-19/Netherlands/Gelderland_11/2020	Gelderland_11	Human	2020-03-21	LYFN	L	Y	F	N	FALSE	unknown
EPI_ISL_415531	hCoV-19/Netherlands/ZuidHolland_27/2020	ZuidHolland_27	Human	2020-03-09	LYFN	L	Y	F	N	FALSE	unknown
EPI_ISL_547502	hCoV-19/Netherlands/NH-RIVM-10104/2020	NH-RIVM-10104	Human	2020-03-10	LYFN	L	Y	F	N	FALSE	unknown
EPI_ISL_414550	hCoV-19/Netherlands/Overijssel_2-2/2020	Overijssel_2-2	Human	2020-03-06	LYFN	L	Y	F	N	FALSE	unknown
EPI_ISL_461150	hCoV-19/Netherlands/NoordBrabant_115/2020	NoordBrabant_115	Human	2020-03-22	LYFN	L	Y	F	N	TRUE	unknown
EPI_ISL_422710	hCoV-19/Netherlands/NA_175/2020	NA_175	Human	2020-03-22	LYFN	L	Y	F	N	FALSE	unknown
EPI_ISL_422683	hCoV-19/Netherlands/NA_141/2020	NA_141	Human	2020-03-19	LYFN	L	Y	F	N	FALSE	unknown
EPI_ISL_523137	hCoV-19/Netherlands/FL-EMC-28/2020	FL-EMC-28	Human	2020-07-29	LYFN	L	Y	F	N	FALSE	unknown
EPI_ISL_454788	hCoV-19/Netherlands/NoordBrabant_10039/2020	NoordBrabant_10039	Human	2020-03-16	LYFN	L	Y	F	N	FALSE	unknown
EPI_ISL_422878	hCoV-19/Netherlands/NoordBrabant_83/2020	NoordBrabant_83	Human	2020-03-11	LYFN	L	Y	F	N	FALSE	unknown
EPI_ISL_461148	hCoV-19/Netherlands/NoordBrabant_113/2020	NoordBrabant_113	Human	2020-03-20	LYFN	L	Y	F	N	TRUE	unknown
EPI_ISL_461276	hCoV-19/Netherlands/Zeeland_37/2020	Zeeland_37	Human	2020-04-29	LYFN	L	Y	F	N	FALSE	unknown
EPI_ISL_422953	hCoV-19/Netherlands/ZuidHolland_85/2020	ZuidHolland_85	Human	2020-03-27	LYFN	L	Y	F	N	FALSE	unknown
EPI_ISL_523547	hCoV-19/Netherlands/ZE-EMC-48/2020	ZE-EMC-48	Human	2020-05-07	LYFN	L	Y	F	N	FALSE	unknown
EPI_ISL_414558	hCoV-19/Netherlands/ZuidHolland_16/2020	ZuidHolland_16	Human	2020-03-06	LYFN	L	Y	F	N	FALSE	unknown
EPI_ISL_523308	hCoV-19/Netherlands/NB-EMC-185/2020	NB-EMC-185	Human	2020-05-07	LYFN	L	Y	F	N	FALSE	unknown
EPI_ISL_413565	hCoV-19/Netherlands/Berlicum_1363564/2020	Berlicum_1363564	Human	2020-02-24	LYFN	L	Y	F	N	FALSE	unknown
EPI_ISL_413587	hCoV-19/Netherlands/Tilburg_1364286/2020	Tilburg_1364286	Human	2020-03-03	LYFN	L	Y	F	N	FALSE	unknown
EPI_ISL_413584	hCoV-19/Netherlands/Rotterdam_1364740/2020	Rotterdam_1364740	Human	2020-03-03	LYFN	L	Y	F	N	FALSE	unknown
EPI_ISL_413591	hCoV-19/Netherlands/Zeewolde_1365080/2020	Zeewolde_1365080	Human	2020-03-02	LYFN	L	Y	F	N	FALSE	unknown
EPI_ISL_454416	hCoV-19/Netherlands/Leiden-0002/2020	Leiden-0002	Human	2020-03-09	LYFN	L	Y	F	N	FALSE	unknown
EPI_ISL_461156	hCoV-19/Netherlands/NoordBrabant_121/2020	NoordBrabant_121	Human	2020-03-25	LYFN	L	Y	F	N	TRUE	unknown
EPI_ISL_422929	hCoV-19/Netherlands/ZuidHolland_61/2020	ZuidHolland_61	Human	2020-03-23	LYFN	L	Y	F	N	FALSE	unknown
EPI_ISL_523306	hCoV-19/Netherlands/NB-EMC-183/2020	NB-EMC-183	Human	2020-05-08	LYFN	L	Y	F	N	FALSE	unknown
EPI_ISL_461179	hCoV-19/Netherlands/NoordBrabant_144/2020	NoordBrabant_144	Human	2020-04-29	LYFN	L	Y	F	N	TRUE	unknown
EPI_ISL_422925	hCoV-19/Netherlands/ZuidHolland_57/2020	ZuidHolland_57	Human	2020-03-23	LYFN	L	Y	F	N	FALSE	unknown
EPI_ISL_461160	hCoV-19/Netherlands/NoordBrabant_125/2020	NoordBrabant_125	Human	2020-03-25	LYFN	L	Y	F	N	TRUE	unknown
EPI_ISL_461164	hCoV-19/Netherlands/NoordBrabant_129/2020	NoordBrabant_129	Human	2020-03-31	LYFN	L	Y	F	N	TRUE	unknown
EPI_ISL_461168	hCoV-19/Netherlands/NoordBrabant_133/2020	NoordBrabant_133	Human	2020-04-10	LYFN	L	Y	F	N	TRUE	unknown
EPI_ISL_461171	hCoV-19/Netherlands/NoordBrabant_136/2020	NoordBrabant_136	Human	2020-04-10	LYFN	L	Y	F	N	TRUE	unknown
EPI_ISL_461175	hCoV-19/Netherlands/NoordBrabant_140/2020	NoordBrabant_140	Human	2020-04-15	LYFN	L	Y	F	N	TRUE	unknown
EPI_ISL_461177	hCoV-19/Netherlands/NoordBrabant_142/2020	NoordBrabant_142	Human	2020-04-22	LYFN	L	Y	F	N	TRUE	unknown
EPI_ISL_461152	hCoV-19/Netherlands/NoordBrabant_117/2020	NoordBrabant_117	Human	2020-03-23	LYFN	L	Y	F	N	TRUE	unknown
EPI_ISL_461157	hCoV-19/Netherlands/NoordBrabant_122/2020	NoordBrabant_122	Human	2020-03-25	LYFN	L	Y	F	N	TRUE	unknown
EPI_ISL_461163	hCoV-19/Netherlands/NoordBrabant_128/2020	NoordBrabant_128	Human	2020-03-28	LYFN	L	Y	F	N	TRUE	unknown
EPI_ISL_461172	hCoV-19/Netherlands/NoordBrabant_137/2020	NoordBrabant_137	Human	2020-04-15	LYFN	L	Y	F	N	TRUE	unknown
EPI_ISL_461173	hCoV-19/Netherlands/NoordBrabant_138/2020	NoordBrabant_138	Human	2020-04-15	LYFN	L	Y	F	N	TRUE	unknown
EPI_ISL_461176	hCoV-19/Netherlands/NoordBrabant_141/2020	NoordBrabant_141	Human	2020-04-15	LYFN	L	Y	F	N	TRUE	unknown
EPI_ISL_547486	hCoV-19/Netherlands/NB-RIVM-10069/2020	NB-RIVM-10069	Human	2020-04-23	LYFN	L	Y	F	N	FALSE	unknown
EPI_ISL_460833	hCoV-19/Netherlands/Flevoland_10/2020	Flevoland_10	Human	2020-04-23	LYFN	L	Y	F	N	FALSE	unknown
EPI_ISL_454776	hCoV-19/Netherlands/Utrecht_10027/2020	Utrecht_10027	Human	2020-04-02	LYFN	L	Y	F	N	FALSE	unknown
EPI_ISL_461218	hCoV-19/Netherlands/NoordHolland_28/2020	NoordHolland_28	Human	2020-04-30	LYFN	L	Y	F	N	FALSE	unknown
EPI_ISL_461226	hCoV-19/Netherlands/Overijssel_34/2020	Overijssel_34	Human	2020-05-23	LYFN	L	Y	F	N	FALSE	unknown
EPI_ISL_460841	hCoV-19/Netherlands/Flevoland_18/2020	Flevoland_18	Human	2020-05-22	LYFN	L	Y	F	N	FALSE	unknown
EPI_ISL_523125	hCoV-19/Netherlands/DR-EMC-7/2020	DR-EMC-7	Human	2020-05-29	LYFN	L	Y	F	N	FALSE	unknown
EPI_ISL_523610	hCoV-19/Netherlands/ZH-EMC-268/2020	ZH-EMC-268	Human	2020-07-01	LYFN	L	Y	F	N	FALSE	unknown
EPI_ISL_460843	hCoV-19/Netherlands/Flevoland_9/2020	Flevoland_9	Human	2020-04-23	LYFN	L	Y	F	N	FALSE	unknown
EPI_ISL_461170	hCoV-19/Netherlands/NoordBrabant_135/2020	NoordBrabant_135	Human	2020-04-10	LYFN	L	Y	F	N	TRUE	unknown
EPI_ISL_461169	hCoV-19/Netherlands/NoordBrabant_134/2020	NoordBrabant_134	Human	2020-04-10	LYFN	L	Y	F	N	TRUE	unknown
EPI_ISL_461174	hCoV-19/Netherlands/NoordBrabant_139/2020	NoordBrabant_139	Human	2020-04-15	LYFN	L	Y	F	N	TRUE	unknown
EPI_ISL_422678	hCoV-19/Netherlands/NA_134/2020	NA_134	Human	2020-03-11	LYFN	L	Y	F	N	FALSE	unknown
EPI_ISL_455179	hCoV-19/Netherlands/NA_376/2020	NA_376	Human	2020-04-09	LYFN	L	Y	F	N	FALSE	unknown
EPI_ISL_461265	hCoV-19/Netherlands/Zeeland_27/2020	Zeeland_27	Human	2020-04-03	LYFN	L	Y	F	N	FALSE	unknown
EPI_ISL_460831	hCoV-19/Netherlands/Utrecht_28/2020	Utrecht_28	Human	2020-04-17	LYFN	L	Y	F	N	FALSE	unknown
EPI_ISL_523407	hCoV-19/Netherlands/NH-EMC-38/2020	NH-EMC-38	Human	2020-05-18	LYFN	L	Y	F	N	FALSE	unknown
EPI_ISL_460639	hCoV-19/Netherlands/Flevoland_6/2020	Flevoland_6	Human	2020-04-15	LYFN	L	Y	F	N	FALSE	unknown
EPI_ISL_461259	hCoV-19/Netherlands/Zeeland_20/2020	Zeeland_20	Human	2020-03-18	LYFN	L	Y	F	N	FALSE	unknown
EPI_ISL_422822	hCoV-19/Netherlands/NA_61/2020	NA_61	Human	2020-03-09	LYFN	L	Y	F	N	FALSE	unknown
EPI_ISL_461250	hCoV-19/Netherlands/Zeeland_12/2020	Zeeland_12	Human	2020-03-31	LYFN	L	Y	F	N	FALSE	unknown
EPI_ISL_461251	hCoV-19/Netherlands/Zeeland_13/2020	Zeeland_13	Human	2020-03-28	LYFN	L	Y	F	N	FALSE	unknown
EPI_ISL_461249	hCoV-19/Netherlands/Zeeland_11/2020	Zeeland_11	Human	2020-04-10	LYFN	L	Y	F	N	FALSE	unknown
EPI_ISL_460682	hCoV-19/Netherlands/NA_509/2020	NA_509	Human	2020-03-26	LYFN	L	Y	F	N	FALSE	unknown
EPI_ISL_461189	hCoV-19/Netherlands/NoordBrabant_154/2020	NoordBrabant_154	Human	2020-04-28	LYFN	L	Y	F	N	FALSE	unknown
EPI_ISL_461274	hCoV-19/Netherlands/Zeeland_35/2020	Zeeland_35	Human	2020-04-27	LYFN	L	Y	F	N	FALSE	unknown
EPI_ISL_461272	hCoV-19/Netherlands/Zeeland_33/2020	Zeeland_33	Human	2020-04-25	LYFN	L	Y	F	N	FALSE	unknown
EPI_ISL_523548	hCoV-19/Netherlands/ZE-EMC-49/2020	ZE-EMC-49	Human	2020-05-03	LYFN	L	Y	F	N	FALSE	unknown
EPI_ISL_461083	hCoV-19/Netherlands/NA_648/2020	NA_648	Human	2020-05-07	LYFN	L	Y	F	N	FALSE	unknown
EPI_ISL_461166	hCoV-19/Netherlands/NoordBrabant_131/2020	NoordBrabant_131	Human	2020-04-08	LYFN	L	Y	F	N	TRUE	unknown
EPI_ISL_461167	hCoV-19/Netherlands/NoordBrabant_132/2020	NoordBrabant_132	Human	2020-04-10	LYFN	L	Y	F	N	TRUE	unknown
EPI_ISL_423034	hCoV-19/Netherlands/Drente_1/2020	Drente_1	Human	2020-03-25	LYFN	L	Y	F	N	FALSE	unknown
EPI_ISL_460790	hCoV-19/Netherlands/NoordBrabant_109/2020	NoordBrabant_109	Human	2020-04-14	LYFN	L	Y	F	N	FALSE	unknown
EPI_ISL_455116	hCoV-19/Netherlands/Friesland_13/2020	Friesland_13	Human	2020-03-31	LYFN	L	Y	F	N	FALSE	unknown
EPI_ISL_523426	hCoV-19/Netherlands/OV-EMC-42/2020	OV-EMC-42	Human	2020-04-22	LYFN	L	Y	F	N	FALSE	unknown
EPI_ISL_461013	hCoV-19/Netherlands/Limburg_25/2020	Limburg_25	Human	2020-03-28	LYFN	L	Y	F	N	FALSE	unknown
EPI_ISL_413571	hCoV-19/Netherlands/Eindhoven_1363782/2020	Eindhoven_1363782	Human	2020-03-02	LYFN	L	Y	F	N	FALSE	unknown
EPI_ISL_413574	hCoV-19/Netherlands/Helmond_1363548/2020	Helmond_1363548	Human	2020-02-29	LYFN	L	Y	F	N	FALSE	unknown
EPI_ISL_461042	hCoV-19/Netherlands/Limburg_54/2020	Limburg_54	Human	2020-04-23	LYFN	L	Y	F	N	FALSE	unknown
EPI_ISL_523278	hCoV-19/Netherlands/GE-EMC-299/2020	GE-EMC-299	Human	2020-06-05	LYFN	L	Y	F	N	FALSE	unknown
EPI_ISL_523465	hCoV-19/Netherlands/OV-EMC-81/2020	OV-EMC-81	Human	2020-07-10	LYFN	L	Y	F	N	FALSE	unknown
EPI_ISL_547522	hCoV-19/Netherlands/UT-RIVM-10068/2020	UT-RIVM-10068	Human	2020-04-22	LYFN	L	Y	F	N	FALSE	unknown
EPI_ISL_461330	hCoV-19/Netherlands/ZuidHolland_157/2020	ZuidHolland_157	Human	2020-04-27	LYFN	L	Y	F	N	FALSE	unknown
EPI_ISL_455121	hCoV-19/Netherlands/Friesland_18/2020	Friesland_18	Human	2020-04-06	LYFN	L	Y	F	N	FALSE	unknown
EPI_ISL_460637	hCoV-19/Netherlands/Drenthe_3/2020	Drenthe_3	Human	2020-04-06	LYFN	L	Y	F	N	FALSE	unknown
EPI_ISL_413569	hCoV-19/Netherlands/Delft_1363424/2020	Delft_1363424	Human	2020-02-28	LYFN	L	Y	F	N	FALSE	unknown
EPI_ISL_413575	hCoV-19/Netherlands/Houten_1363498/2020	Houten_1363498	Human	2020-02-29	LYFN	L	Y	F	N	FALSE	unknown
EPI_ISL_413570	hCoV-19/Netherlands/Diemen_1363454/2020	Diemen_1363454	Human	2020-02-28	LYFN	L	Y	F	N	FALSE	unknown
EPI_ISL_413578	hCoV-19/Netherlands/Nieuwendijk_1363582/2020	Nieuwendijk_1363582	Human	2020-03-01	LYFN	L	Y	F	N	FALSE	unknown
EPI_ISL_460829	hCoV-19/Netherlands/Utrecht_26/2020	Utrecht_26	Human	2020-04-02	LYFN	L	Y	F	N	FALSE	unknown
EPI_ISL_523204	hCoV-19/Netherlands/GE-EMC-222/2020	GE-EMC-222	Human	2020-05-14	LYFN	L	Y	F	N	FALSE	unknown
EPI_ISL_454769	hCoV-19/Netherlands/Utrecht_10020/2020	Utrecht_10020	Human	2020-03-24	LYFN	L	Y	F	N	FALSE	unknown
EPI_ISL_460848	hCoV-19/Netherlands/Friesland_33/2020	Friesland_33	Human	2020-04-14	LYFN	L	Y	F	N	FALSE	unknown
EPI_ISL_523376	hCoV-19/Netherlands/NB-EMC-253/2020	NB-EMC-253	Human	2020-05-22	LYFN	L	Y	F	N	FALSE	unknown
EPI_ISL_461216	hCoV-19/Netherlands/NoordHolland_26/2020	NoordHolland_26	Human	2020-05-06	LYFN	L	Y	F	N	FALSE	unknown
EPI_ISL_523122	hCoV-19/Netherlands/DR-EMC-4/2020	DR-EMC-4	Human	2020-04-17	LYFN	L	Y	F	N	FALSE	unknown
EPI_ISL_523421	hCoV-19/Netherlands/OV-EMC-37/2020	OV-EMC-37	Human	2020-04-16	LYFN	L	Y	F	N	FALSE	unknown
EPI_ISL_413581	hCoV-19/Netherlands/Oss_1363500/2020	Oss_1363500	Human	2020-02-29	LYFN	L	Y	F	N	FALSE	unknown
EPI_ISL_413586	hCoV-19/Netherlands/Tilburg_1363354/2020	Tilburg_1363354	Human	2020-02-27	LYFN	L	Y	F	N	FALSE	unknown
EPI_ISL_415526	hCoV-19/Netherlands/Utrecht_17/2020	Utrecht_17	Human	2020-03-10	LYFN	L	Y	F	N	FALSE	unknown
EPI_ISL_460836	hCoV-19/Netherlands/Flevoland_13/2020	Flevoland_13	Human	2020-04-09	LYFN	L	Y	F	N	FALSE	unknown
EPI_ISL_460811	hCoV-19/Netherlands/Overijssel_22/2020	Overijssel_22	Human	2020-04-14	LYFN	L	Y	F	N	FALSE	unknown
EPI_ISL_460636	hCoV-19/Netherlands/Drenthe_2/2020	Drenthe_2	Human	2020-04-04	LYFN	L	Y	F	N	FALSE	unknown
EPI_ISL_547456	hCoV-19/Netherlands/FL-RIVM-10143/2020	FL-RIVM-10143	Human	2020-04-30	LYFN	L	Y	F	N	FALSE	unknown
EPI_ISL_422573	hCoV-19/Netherlands/Friesland_9/2020	Friesland_9	Human	2020-03-30	LYFN	L	Y	F	N	FALSE	unknown
EPI_ISL_460798	hCoV-19/Netherlands/NoordHolland_9/2020	NoordHolland_9	Human	2020-04-01	LYFN	L	Y	F	N	FALSE	unknown
EPI_ISL_460941	hCoV-19/Netherlands/Gelderland_41/2020	Gelderland_41	Human	2020-04-03	LYFN	L	Y	F	N	FALSE	unknown
EPI_ISL_460937	hCoV-19/Netherlands/Gelderland_37/2020	Gelderland_37	Human	2020-04-10	LYFN	L	Y	F	N	FALSE	unknown
EPI_ISL_461121	hCoV-19/Netherlands/NA_686/2020	NA_686	Human	2020-04-08	LYFN	L	Y	F	N	FALSE	unknown
EPI_ISL_461123	hCoV-19/Netherlands/NA_688/2020	NA_688	Human	2020-03-30	LYFN	L	Y	F	N	FALSE	unknown
EPI_ISL_461181	hCoV-19/Netherlands/NoordBrabant_146/2020	NoordBrabant_146	Human	2020-04-05	LYFN	L	Y	F	N	FALSE	unknown
EPI_ISL_461248	hCoV-19/Netherlands/Zeeland_10/2020	Zeeland_10	Human	2020-03-24	LYFN	L	Y	F	N	FALSE	unknown
EPI_ISL_461196	hCoV-19/Netherlands/NoordBrabant_161/2020	NoordBrabant_161	Human	2020-04-23	LYFN	L	Y	F	N	FALSE	unknown
EPI_ISL_547511	hCoV-19/Netherlands/OV-RIVM-10145/2020	OV-RIVM-10145	Human	2020-04-30	LYFN	L	Y	F	N	FALSE	unknown
EPI_ISL_461214	hCoV-19/Netherlands/NoordHolland_24/2020	NoordHolland_24	Human	2020-05-06	LYFN	L	Y	F	N	FALSE	unknown
EPI_ISL_461247	hCoV-19/Netherlands/Zeeland_1/2020	Zeeland_1	Human	2020-03-21	LYFN	L	Y	F	N	FALSE	unknown
EPI_ISL_455289	hCoV-19/Netherlands/NA_592/2020	NA_592	Human	2020-04-09	LYFN	L	Y	F	N	FALSE	unknown
EPI_ISL_523470	hCoV-19/Netherlands/un-EMC-715/2020	un-EMC-715	Human	2020-03-15	LYFN	L	Y	F	N	FALSE	unknown
EPI_ISL_422703	hCoV-19/Netherlands/NA_168/2020	NA_168	Human	2020-03-16	LYFN	L	Y	F	N	FALSE	unknown
EPI_ISL_422906	hCoV-19/Netherlands/ZuidHolland_34/2020	ZuidHolland_34	Human	2020-03-16	LYFN	L	Y	F	N	FALSE	unknown
EPI_ISL_523123	hCoV-19/Netherlands/DR-EMC-5/2020	DR-EMC-5	Human	2020-04-28	LYFN	L	Y	F	N	FALSE	unknown
EPI_ISL_460837	hCoV-19/Netherlands/Flevoland_14/2020	Flevoland_14	Human	2020-04-10	LYFN	L	Y	F	N	FALSE	unknown
EPI_ISL_422709	hCoV-19/Netherlands/NA_174/2020	NA_174	Human	2020-03-22	LYFN	L	Y	F	N	FALSE	unknown
EPI_ISL_455115	hCoV-19/Netherlands/Friesland_12/2020	Friesland_12	Human	2020-03-31	LYFN	L	Y	F	N	FALSE	unknown
EPI_ISL_460970	hCoV-19/Netherlands/Gelderland_71/2020	Gelderland_71	Human	2020-05-18	LYFN	L	Y	F	N	FALSE	unknown
EPI_ISL_461246	hCoV-19/Netherlands/Utrecht_50/2020	Utrecht_50	Human	2020-05-22	LYFN	L	Y	F	N	FALSE	unknown
EPI_ISL_523198	hCoV-19/Netherlands/GE-EMC-216/2020	GE-EMC-216	Human	2020-04-28	LYFN	L	Y	F	N	FALSE	unknown
EPI_ISL_460832	hCoV-19/Netherlands/Utrecht_29/2020	Utrecht_29	Human	2020-04-18	LYFN	L	Y	F	N	FALSE	unknown
EPI_ISL_461317	hCoV-19/Netherlands/ZuidHolland_144/2020	ZuidHolland_144	Human	2020-04-16	LYFN	L	Y	F	N	FALSE	unknown
EPI_ISL_461378	hCoV-19/Netherlands/ZuidHolland_206/2020	ZuidHolland_206	Human	2020-05-06	LYFN	L	Y	F	N	FALSE	unknown
EPI_ISL_632347	hCoV-19/Netherlands/ZH-EMC-698/2020	ZH-EMC-698	Human	2020-09-18	LYFN	L	Y	F	N	FALSE	unknown
EPI_ISL_632354	hCoV-19/Netherlands/ZH-EMC-893/2020	ZH-EMC-893	Human	2020-10-29	LYFN	L	Y	F	N	FALSE	unknown
EPI_ISL_632363	hCoV-19/Netherlands/ZH-EMC-653/2020	ZH-EMC-653	Human	2020-09-25	LYFN	L	Y	F	N	FALSE	unknown
EPI_ISL_632534	hCoV-19/Netherlands/NH-EMC-88/2020	NH-EMC-88	Human	2020-09-09	LYFN	L	Y	F	N	FALSE	unknown
EPI_ISL_632541	hCoV-19/Netherlands/ZH-EMC-686/2020	ZH-EMC-686	Human	2020-10-02	LYFN	L	Y	F	N	FALSE	unknown
EPI_ISL_632543	hCoV-19/Netherlands/ZH-EMC-689/2020	ZH-EMC-689	Human	2020-08-07	LYFN	L	Y	F	N	FALSE	unknown
EPI_ISL_632582	hCoV-19/Netherlands/ZH-EMC-740/2020	ZH-EMC-740	Human	2020-09-14	LYFN	L	Y	F	N	FALSE	unknown
EPI_ISL_632594	hCoV-19/Netherlands/ZH-EMC-753/2020	ZH-EMC-753	Human	2020-10-03	LYFN	L	Y	F	N	FALSE	unknown
EPI_ISL_632701	hCoV-19/Netherlands/ZH-EMC-831/2020	ZH-EMC-831	Human	2020-10-17	LYFN	L	Y	F	N	FALSE	unknown
EPI_ISL_632724	hCoV-19/Netherlands/UT-EMC-131/2020	UT-EMC-131	Human	2020-10-23	LYFN	L	Y	F	N	FALSE	unknown
EPI_ISL_632762	hCoV-19/Netherlands/ZH-EMC-883/2020	ZH-EMC-883	Human	2020-09-11	LYFN	L	Y	F	N	FALSE	unknown
EPI_ISL_632763	hCoV-19/Netherlands/ZH-EMC-884/2020	ZH-EMC-884	Human	2020-09-16	LYFN	L	Y	F	N	FALSE	unknown
EPI_ISL_632785	hCoV-19/Netherlands/ZH-EMC-895/2020	ZH-EMC-895	Human	2020-09-29	LYFN	L	Y	F	N	FALSE	unknown
EPI_ISL_636491	hCoV-19/Netherlands/NH-RIVM-10393/2020	NH-RIVM-10393	Human	2020-10-14	LYFN	L	Y	F	N	FALSE	unknown
EPI_ISL_636536	hCoV-19/Netherlands/GE-RIVM-10382/2020	GE-RIVM-10382	Human	2020-10-09	LYFN	L	Y	F	N	FALSE	unknown
EPI_ISL_636548	hCoV-19/Netherlands/NB-RIVM-10293/2020	NB-RIVM-10293	Human	2020-09-09	LYFN	L	Y	F	N	FALSE	unknown
EPI_ISL_636576	hCoV-19/Netherlands/UT-RIVM-10359/2020	UT-RIVM-10359	Human	2020-08-12	LYFN	L	Y	F	N	FALSE	unknown
EPI_ISL_636579	hCoV-19/Netherlands/UT-RIVM-10377/2020	UT-RIVM-10377	Human	2020-09-29	LYFN	L	Y	F	N	FALSE	unknown
EPI_ISL_722279	hCoV-19/Netherlands/ZH-EMC-1059/2020	ZH-EMC-1059	Human	2020-11-19	LYFN	L	Y	F	N	FALSE	unknown
EPI_ISL_722311	hCoV-19/Netherlands/ZH-EMC-1023/2020	ZH-EMC-1023	Human	2020-11-24	LYFN	L	Y	F	N	FALSE	unknown
EPI_ISL_722314	hCoV-19/Netherlands/NB-EMC-432/2020	NB-EMC-432	Human	2020-11-08	LYFN	L	Y	F	N	FALSE	unknown
EPI_ISL_722420	hCoV-19/Netherlands/LI-EMC-128/2020	LI-EMC-128	Human	2020-10-14	LYLN	L	Y	L	N	FALSE	unknown
EPI_ISL_722423	hCoV-19/Netherlands/ZH-EMC-962/2020	ZH-EMC-962	Human	2020-10-18	LYFN	L	Y	F	N	FALSE	unknown
EPI_ISL_722432	hCoV-19/Netherlands/un-EMC-811/2020	un-EMC-811	Human	2020-11-17	LYFN	L	Y	F	N	FALSE	unknown
EPI_ISL_722433	hCoV-19/Netherlands/ZH-EMC-1081/2020	ZH-EMC-1081	Human	2020-12-12	LYFN	L	Y	F	N	FALSE	unknown
EPI_ISL_722434	hCoV-19/Netherlands/ZH-EMC-1056/2020	ZH-EMC-1056	Human	2020-12-06	LYFN	L	Y	F	N	FALSE	unknown
EPI_ISL_722435	hCoV-19/Netherlands/OV-EMC-89/2020	OV-EMC-89	Human	2020-10-09	LYFN	L	Y	F	N	FALSE	unknown
EPI_ISL_722436	hCoV-19/Netherlands/OV-EMC-97/2020	OV-EMC-97	Human	2020-09-09	LYFN	L	Y	F	N	FALSE	unknown
EPI_ISL_722441	hCoV-19/Netherlands/ZH-EMC-930/2020	ZH-EMC-930	Human	2020-10-15	LYFN	L	Y	F	N	FALSE	unknown
EPI_ISL_722447	hCoV-19/Netherlands/GE-EMC-388/2020	GE-EMC-388	Human	2020-11-12	LYFN	L	Y	F	N	FALSE	unknown
EPI_ISL_722452	hCoV-19/Netherlands/LI-EMC-130/2020	LI-EMC-130	Human	2020-11-07	LYLN	L	Y	L	N	FALSE	unknown
EPI_ISL_722463	hCoV-19/Netherlands/OV-EMC-98/2020	OV-EMC-98	Human	2020-09-09	LYFN	L	Y	F	N	FALSE	unknown
EPI_ISL_722465	hCoV-19/Netherlands/GE-EMC-435/2020	GE-EMC-435	Human	2020-09-15	LYFN	L	Y	F	N	FALSE	unknown
EPI_ISL_722513	hCoV-19/Netherlands/ZH-EMC-945/2020	ZH-EMC-945	Human	2020-10-18	LYFN	L	Y	F	N	FALSE	unknown
EPI_ISL_722516	hCoV-19/Netherlands/ZH-EMC-979/2020	ZH-EMC-979	Human	2020-10-19	LYFN	L	Y	F	N	FALSE	unknown
EPI_ISL_722520	hCoV-19/Netherlands/ZH-EMC-932/2020	ZH-EMC-932	Human	2020-10-20	LYFN	L	Y	F	N	FALSE	unknown
EPI_ISL_722555	hCoV-19/Netherlands/ZH-EMC-985/2020	ZH-EMC-985	Human	2020-10-26	LYFN	L	Y	F	N	FALSE	unknown
EPI_ISL_722600	hCoV-19/Netherlands/LI-EMC-109/2020	LI-EMC-109	Human	2020-11-01	LYFN	L	Y	F	N	FALSE	unknown
EPI_ISL_722611	hCoV-19/Netherlands/UT-EMC-207/2020	UT-EMC-207	Human	2020-11-10	LYFN	L	Y	F	N	FALSE	unknown
EPI_ISL_722617	hCoV-19/Netherlands/ZH-EMC-1009/2020	ZH-EMC-1009	Human	2020-11-11	LYFN	L	Y	F	N	FALSE	unknown
EPI_ISL_722667	hCoV-19/Netherlands/GE-EMC-407/2020	GE-EMC-407	Human	2020-11-18	LYFN	L	Y	F	N	FALSE	unknown
EPI_ISL_722680	hCoV-19/Netherlands/un-EMC-799/2020	un-EMC-799	Human	2020-11-02	LYFN	L	Y	F	N	FALSE	unknown
EPI_ISL_722705	hCoV-19/Netherlands/ZH-EMC-910/2020	ZH-EMC-910	Human	2020-11-03	LYFN	L	Y	F	N	FALSE	unknown
EPI_ISL_722709	hCoV-19/Netherlands/ZH-EMC-967/2020	ZH-EMC-967	Human	2020-11-03	LYFN	L	Y	F	N	FALSE	unknown
EPI_ISL_722767	hCoV-19/Netherlands/UT-EMC-229/2020	UT-EMC-229	Human	2020-12-13	LYFN	L	Y	F	N	FALSE	unknown
EPI_ISL_722790	hCoV-19/Netherlands/UT-EMC-221/2020	UT-EMC-221	Human	2020-12-06	LYFN	L	Y	F	N	FALSE	unknown
EPI_ISL_722794	hCoV-19/Netherlands/ZH-EMC-1055/2020	ZH-EMC-1055	Human	2020-12-06	LYFN	L	Y	F	N	FALSE	unknown
EPI_ISL_722815	hCoV-19/Netherlands/ZH-EMC-1024/2020	ZH-EMC-1024	Human	2020-08-28	LYFN	L	Y	F	N	FALSE	unknown
EPI_ISL_722819	hCoV-19/Netherlands/OV-EMC-95/2020	OV-EMC-95	Human	2020-09-14	LYFN	L	Y	F	N	FALSE	unknown
EPI_ISL_722821	hCoV-19/Netherlands/OV-EMC-100/2020	OV-EMC-100	Human	2020-09-16	LYFN	L	Y	F	N	FALSE	unknown
EPI_ISL_722822	hCoV-19/Netherlands/OV-EMC-102/2020	OV-EMC-102	Human	2020-09-17	LYFN	L	Y	F	N	FALSE	unknown
EPI_ISL_722830	hCoV-19/Netherlands/OV-EMC-106/2020	OV-EMC-106	Human	2020-09-26	LYFN	L	Y	F	N	FALSE	unknown
EPI_ISL_722848	hCoV-19/Netherlands/GE-EMC-432/2020	GE-EMC-432	Human	2020-09-09	LYFN	L	Y	F	N	FALSE	unknown
EPI_ISL_723160	hCoV-19/Netherlands/UT-RIVM-20068/2020	UT-RIVM-20068	Human	2020-11-25	LYFN	L	Y	F	N	FALSE	unknown
EPI_ISL_723164	hCoV-19/Netherlands/OV-RIVM-20099/2020	OV-RIVM-20099	Human	2020-11-11	LYFN	L	Y	F	N	FALSE	unknown
EPI_ISL_723166	hCoV-19/Netherlands/NH-RIVM-20131/2020	NH-RIVM-20131	Human	2020-11-10	LYFN	L	Y	F	N	FALSE	unknown
EPI_ISL_723171	hCoV-19/Netherlands/GE-RIVM-20170/2020	GE-RIVM-20170	Human	2020-12-03	LYFN	L	Y	F	N	FALSE	unknown
EPI_ISL_723179	hCoV-19/Netherlands/NB-RIVM-20267/2020	NB-RIVM-20267	Human	2020-11-17	LYFN	L	Y	F	N	FALSE	unknown
EPI_ISL_723194	hCoV-19/Netherlands/NH-RIVM-20221/2020	NH-RIVM-20221	Human	2020-12-05	LYFN	L	Y	F	N	FALSE	unknown
EPI_ISL_723307	hCoV-19/Netherlands/UT-RIVM-20136/2020	UT-RIVM-20136	Human	2020-11-25	LYFN	L	Y	F	N	FALSE	unknown
EPI_ISL_723315	hCoV-19/Netherlands/OV-RIVM-20145/2020	OV-RIVM-20145	Human	2020-11-29	LYFN	L	Y	F	N	FALSE	unknown
EPI_ISL_723350	hCoV-19/Netherlands/FR-RIVM-20196/2020	FR-RIVM-20196	Human	2020-11-29	LYFN	L	Y	F	N	FALSE	unknown
EPI_ISL_723369	hCoV-19/Netherlands/GE-RIVM-20216/2020	GE-RIVM-20216	Human	2020-12-01	LYFN	L	Y	F	N	FALSE	unknown
EPI_ISL_723375	hCoV-19/Netherlands/NH-RIVM-20223/2020	NH-RIVM-20223	Human	2020-12-05	LYFN	L	Y	F	N	FALSE	unknown
EPI_ISL_723378	hCoV-19/Netherlands/NH-RIVM-20226/2020	NH-RIVM-20226	Human	2020-12-05	LYFN	L	Y	F	N	FALSE	unknown
EPI_ISL_723380	hCoV-19/Netherlands/NH-RIVM-20230/2020	NH-RIVM-20230	Human	2020-12-06	LYFN	L	Y	F	N	FALSE	unknown
EPI_ISL_723387	hCoV-19/Netherlands/LI-RIVM-20238/2020	LI-RIVM-20238	Human	2020-12-01	LYFN	L	Y	F	N	FALSE	unknown
EPI_ISL_723388	hCoV-19/Netherlands/LI-RIVM-20239/2020	LI-RIVM-20239	Human	2020-12-01	LYFN	L	Y	F	N	FALSE	unknown
EPI_ISL_723393	hCoV-19/Netherlands/LI-RIVM-20246/2020	LI-RIVM-20246	Human	2020-12-02	LYFN	L	Y	F	N	FALSE	unknown
EPI_ISL_723395	hCoV-19/Netherlands/GR-RIVM-20248/2020	GR-RIVM-20248	Human	2020-11-23	LYFN	L	Y	F	N	FALSE	unknown
EPI_ISL_728573	hCoV-19/Netherlands/NB-RIVM-20353/2020	NB-RIVM-20353	Human	2020-12-09	LYFN	L	Y	F	N	FALSE	unknown
EPI_ISL_728579	hCoV-19/Netherlands/UT-RIVM-20359/2020	UT-RIVM-20359	Human	2020-12-07	LYFN	L	Y	F	N	FALSE	unknown
EPI_ISL_728613	hCoV-19/Netherlands/UT-RIVM-20393/2020	UT-RIVM-20393	Human	2020-12-07	LYFN	L	Y	F	N	FALSE	unknown
EPI_ISL_728624	hCoV-19/Netherlands/UT-RIVM-20404/2020	UT-RIVM-20404	Human	2020-12-07	LYFN	L	Y	F	N	FALSE	unknown
EPI_ISL_728642	hCoV-19/Netherlands/DR-RIVM-20422/2020	DR-RIVM-20422	Human	2020-12-14	LYFN	L	Y	F	N	FALSE	unknown
EPI_ISL_728672	hCoV-19/Netherlands/ZH-RIVM-20453/2020	ZH-RIVM-20453	Human	2020-10-26	LYFN	L	Y	F	N	FALSE	unknown
EPI_ISL_632442	hCoV-19/Netherlands/ZH-EMC-796/2020	ZH-EMC-796	Human	2020-10-14	LYFN	L	Y	F	N	FALSE	unknown
EPI_ISL_632494	hCoV-19/Netherlands/ZH-EMC-652/2020	ZH-EMC-652	Human	2020-09-28	LYFN	L	Y	F	N	FALSE	unknown
EPI_ISL_632629	hCoV-19/Netherlands/UT-EMC-110/2020	UT-EMC-110	Human	2020-10-08	LYFN	L	Y	F	N	FALSE	unknown
EPI_ISL_632638	hCoV-19/Netherlands/UT-EMC-115/2020	UT-EMC-115	Human	2020-10-12	LYFN	L	Y	F	N	FALSE	unknown
EPI_ISL_632647	hCoV-19/Netherlands/GE-EMC-316/2020	GE-EMC-316	Human	2020-10-06	LYFN	L	Y	F	N	FALSE	unknown
EPI_ISL_632650	hCoV-19/Netherlands/GE-EMC-318/2020	GE-EMC-318	Human	2020-10-05	LYFN	L	Y	F	N	FALSE	unknown
EPI_ISL_632665	hCoV-19/Netherlands/NB-EMC-312/2020	NB-EMC-312	Human	2020-10-01	LYFN	L	Y	F	N	FALSE	unknown
EPI_ISL_632683	hCoV-19/Netherlands/ZH-EMC-804/2020	ZH-EMC-804	Human	2020-10-14	LYFN	L	Y	F	N	FALSE	unknown
EPI_ISL_722338	hCoV-19/Netherlands/ZH-EMC-1038/2020	ZH-EMC-1038	Human	2020-12-01	LYFN	L	Y	F	N	FALSE	unknown
EPI_ISL_722346	hCoV-19/Netherlands/GE-EMC-415/2020	GE-EMC-415	Human	2020-11-17	LYFN	L	Y	F	N	FALSE	unknown
EPI_ISL_722360	hCoV-19/Netherlands/ZH-EMC-947/2020	ZH-EMC-947	Human	2020-10-09	LYFN	L	Y	F	N	FALSE	unknown
EPI_ISL_722362	hCoV-19/Netherlands/GE-EMC-405/2020	GE-EMC-405	Human	2020-08-11	LYFN	L	Y	F	N	FALSE	unknown
EPI_ISL_722528	hCoV-19/Netherlands/NB-EMC-326/2020	NB-EMC-326	Human	2020-10-22	LYFN	L	Y	F	N	FALSE	unknown
EPI_ISL_722534	hCoV-19/Netherlands/UT-EMC-192/2020	UT-EMC-192	Human	2020-10-22	LYFN	L	Y	F	N	FALSE	unknown
EPI_ISL_722535	hCoV-19/Netherlands/UT-EMC-193/2020	UT-EMC-193	Human	2020-10-22	LYFN	L	Y	F	N	FALSE	unknown
EPI_ISL_722585	hCoV-19/Netherlands/NB-EMC-384/2020	NB-EMC-384	Human	2020-10-31	LYFN	L	Y	F	N	FALSE	unknown
EPI_ISL_722773	hCoV-19/Netherlands/ZH-EMC-1093/2020	ZH-EMC-1093	Human	2020-12-13	LYFN	L	Y	F	N	FALSE	unknown
EPI_ISL_722792	hCoV-19/Netherlands/ZH-EMC-1052/2020	ZH-EMC-1052	Human	2020-12-06	LYFN	L	Y	F	N	FALSE	unknown
EPI_ISL_723220	hCoV-19/Netherlands/NH-RIVM-20021/2020	NH-RIVM-20021	Human	2020-11-23	LYFN	L	Y	F	N	FALSE	unknown
EPI_ISL_723225	hCoV-19/Netherlands/NB-RIVM-20026/2020	NB-RIVM-20026	Human	2020-11-19	LYFN	L	Y	F	N	FALSE	unknown
EPI_ISL_723247	hCoV-19/Netherlands/NH-RIVM-20063/2020	NH-RIVM-20063	Human	2020-11-24	LYFN	L	Y	F	N	FALSE	unknown
EPI_ISL_723256	hCoV-19/Netherlands/NH-RIVM-20077/2020	NH-RIVM-20077	Human	2020-11-08	LYFN	L	Y	F	N	FALSE	unknown
EPI_ISL_723465	hCoV-19/Netherlands/NH-RIVM-20344/2020	NH-RIVM-20344	Human	2020-12-05	LYFN	L	Y	F	N	FALSE	unknown
EPI_ISL_728714	hCoV-19/Netherlands/OV-RIVM-20499/2020	OV-RIVM-20499	Human	2020-11-19	LYFN	L	Y	F	N	FALSE	unknown
EPI_ISL_728726	hCoV-19/Netherlands/OV-RIVM-20511/2020	OV-RIVM-20511	Human	2020-11-01	LYFN	L	Y	F	N	FALSE	unknown
EPI_ISL_728740	hCoV-19/Netherlands/GE-RIVM-20525/2020	GE-RIVM-20525	Human	2020-12-03	LYFN	L	Y	F	N	FALSE	unknown
EPI_ISL_728741	hCoV-19/Netherlands/GE-RIVM-20526/2020	GE-RIVM-20526	Human	2020-12-03	LYFN	L	Y	F	N	FALSE	unknown
EPI_ISL_728760	hCoV-19/Netherlands/GE-RIVM-20545/2020	GE-RIVM-20545	Human	2020-11-25	LYFN	L	Y	F	N	FALSE	unknown
EPI_ISL_461010	hCoV-19/Netherlands/Limburg_22/2020	Limburg_22	Human	2020-04-25	LYFN	L	Y	F	N	FALSE	unknown
EPI_ISL_414532	hCoV-19/Netherlands/NoordBrabant_23/2020	NoordBrabant_23	Human	2020-03-05	LYFN	L	Y	F	N	FALSE	unknown
EPI_ISL_455114	hCoV-19/Netherlands/Friesland_11/2020	Friesland_11	Human	2020-03-31	LYFN	L	Y	F	N	FALSE	unknown
EPI_ISL_455297	hCoV-19/Netherlands/ZuidHolland_108/2020	ZuidHolland_108	Human	2020-04-07	LYFN	L	Y	F	N	FALSE	unknown
EPI_ISL_547492	hCoV-19/Netherlands/NH-RIVM-10051/2020	NH-RIVM-10051	Human	2020-03-17	LYFN	L	Y	F	N	FALSE	unknown
EPI_ISL_414553	hCoV-19/Netherlands/Utrecht_14-2/2020	Utrecht_14-2	Human	2020-03-09	LYFN	L	Y	F	N	FALSE	unknown
EPI_ISL_523138	hCoV-19/Netherlands/FR-EMC-46/2020	FR-EMC-46	Human	2020-05-27	LYFN	L	Y	F	N	FALSE	unknown
EPI_ISL_422654	hCoV-19/Netherlands/NA_105/2020	NA_105	Human	2020-03-18	LYFN	L	Y	F	N	FALSE	unknown
EPI_ISL_460640	hCoV-19/Netherlands/Flevoland_7/2020	Flevoland_7	Human	2020-04-15	LYFN	L	Y	F	N	FALSE	unknown
EPI_ISL_523206	hCoV-19/Netherlands/GE-EMC-226/2020	GE-EMC-226	Human	2020-06-07	LYFN	L	Y	F	N	FALSE	unknown
EPI_ISL_461270	hCoV-19/Netherlands/Zeeland_31/2020	Zeeland_31	Human	2020-04-25	LYFN	L	Y	F	N	FALSE	unknown
EPI_ISL_454787	hCoV-19/Netherlands/Utrecht_10038/2020	Utrecht_10038	Human	2020-03-12	LYFN	L	Y	F	N	FALSE	unknown
EPI_ISL_461161	hCoV-19/Netherlands/NoordBrabant_126/2020	NoordBrabant_126	Human	2020-03-28	LYFN	L	Y	F	N	TRUE	unknown
EPI_ISL_461197	hCoV-19/Netherlands/NoordBrabant_163/2020	NoordBrabant_163	Human	2020-04-24	LYFN	L	Y	F	N	FALSE	unknown
EPI_ISL_523417	hCoV-19/Netherlands/NH-EMC-48/2020	NH-EMC-48	Human	2020-07-03	LYFN	L	Y	F	N	FALSE	unknown
EPI_ISL_523757	hCoV-19/Netherlands/ZH-EMC-417/2020	ZH-EMC-417	Human	2020-08-10	LYFN	L	Y	F	N	FALSE	unknown
EPI_ISL_523645	hCoV-19/Netherlands/ZH-EMC-303/2020	ZH-EMC-303	Human	2020-07-04	LYFN	L	Y	F	N	FALSE	unknown
EPI_ISL_460858	hCoV-19/Netherlands/Friesland_43/2020	Friesland_43	Human	2020-05-04	LYFN	L	Y	F	N	FALSE	unknown
EPI_ISL_574779	hCoV-19/Netherlands/DR-EMC-11/2020	DR-EMC-11	Human	2020-08-12	LYFN	L	Y	F	N	FALSE	unknown
EPI_ISL_523604	hCoV-19/Netherlands/ZH-EMC-262/2020	ZH-EMC-262	Human	2020-03-27	LYFN	L	Y	F	N	FALSE	unknown
EPI_ISL_422872	hCoV-19/Netherlands/NoordBrabant_76/2020	NoordBrabant_76	Human	2020-03-09	LYFN	L	Y	F	N	FALSE	unknown
EPI_ISL_455120	hCoV-19/Netherlands/Friesland_17/2020	Friesland_17	Human	2020-04-03	LYFN	L	Y	F	N	FALSE	unknown
EPI_ISL_461154	hCoV-19/Netherlands/NoordBrabant_119/2020	NoordBrabant_119	Human	2020-03-24	LYFN	L	Y	F	N	TRUE	unknown
EPI_ISL_461158	hCoV-19/Netherlands/NoordBrabant_123/2020	NoordBrabant_123	Human	2020-03-25	LYFN	L	Y	F	N	TRUE	unknown
EPI_ISL_578034	hCoV-19/Netherlands/ZH-EMC-606/2020	ZH-EMC-606	Human	2020-09-18	LYFN	L	Y	F	N	FALSE	unknown
EPI_ISL_722561	hCoV-19/Netherlands/NB-EMC-365/2020	NB-EMC-365	Human	2020-10-28	FYFN	F	Y	F	N	FALSE	unknown
EPI_ISL_523360	hCoV-19/Netherlands/NB-EMC-237/2020	NB-EMC-237	Human	2020-06-03	LYFN	L	Y	F	N	FALSE	unknown
EPI_ISL_523276	hCoV-19/Netherlands/GE-EMC-297/2020	GE-EMC-297	Human	2020-08-07	LYFN	L	Y	F	N	FALSE	unknown
EPI_ISL_523336	hCoV-19/Netherlands/NB-EMC-213/2020	NB-EMC-213	Human	2020-06-13	LYFN	L	Y	F	N	FALSE	unknown
EPI_ISL_422644	hCoV-19/Netherlands/Gelderland_8/2020	Gelderland_8	Human	2020-03-13	LYFN	L	Y	F	N	FALSE	unknown
EPI_ISL_422713	hCoV-19/Netherlands/NA_178/2020	NA_178	Human	2020-03-22	LYFN	L	Y	F	N	FALSE	unknown
EPI_ISL_523718	hCoV-19/Netherlands/ZH-EMC-378/2020	ZH-EMC-378	Human	2020-08-02	LYFN	L	Y	F	N	FALSE	unknown
EPI_ISL_523250	hCoV-19/Netherlands/GE-EMC-271/2020	GE-EMC-271	Human	2020-06-06	LYFN	L	Y	F	N	FALSE	unknown
EPI_ISL_461252	hCoV-19/Netherlands/Zeeland_14/2020	Zeeland_14	Human	2020-04-03	LYFN	L	Y	F	N	FALSE	unknown
EPI_ISL_523544	hCoV-19/Netherlands/UT-EMC-67/2020	UT-EMC-67	Human	2020-08-07	LYFN	L	Y	F	N	FALSE	unknown
EPI_ISL_523733	hCoV-19/Netherlands/ZH-EMC-393/2020	ZH-EMC-393	Human	2020-07-22	LYFN	L	Y	F	N	FALSE	unknown
EPI_ISL_523609	hCoV-19/Netherlands/ZH-EMC-267/2020	ZH-EMC-267	Human	2020-06-30	LYFN	L	Y	F	N	FALSE	unknown
EPI_ISL_523621	hCoV-19/Netherlands/ZH-EMC-279/2020	ZH-EMC-279	Human	2020-06-18	LYFN	L	Y	F	N	FALSE	unknown
EPI_ISL_577940	hCoV-19/Netherlands/ZH-EMC-511/2020	ZH-EMC-511	Human	2020-08-26	LYFN	L	Y	F	N	FALSE	unknown
EPI_ISL_422800	hCoV-19/Netherlands/NA_39/2020	NA_39	Human	2020-03-14	LYFN	L	Y	F	N	FALSE	unknown
EPI_ISL_578067	hCoV-19/Netherlands/ZH-EMC-639/2020	ZH-EMC-639	Human	2020-09-21	LYFN	L	Y	F	N	FALSE	unknown
EPI_ISL_577901	hCoV-19/Netherlands/UT-EMC-85/2020	UT-EMC-85	Human	2020-08-30	LYFN	L	Y	F	N	FALSE	unknown
EPI_ISL_577903	hCoV-19/Netherlands/UT-EMC-87/2020	UT-EMC-87	Human	2020-08-30	LYFN	L	Y	F	N	FALSE	unknown
EPI_ISL_577861	hCoV-19/Netherlands/NH-EMC-65/2020	NH-EMC-65	Human	2020-08-31	LYFN	L	Y	F	N	FALSE	unknown
EPI_ISL_578020	hCoV-19/Netherlands/ZH-EMC-592/2020	ZH-EMC-592	Human	2020-09-18	LYFN	L	Y	F	N	FALSE	unknown
EPI_ISL_523414	hCoV-19/Netherlands/NH-EMC-45/2020	NH-EMC-45	Human	2020-06-09	LYFN	L	Y	F	N	FALSE	unknown
EPI_ISL_523510	hCoV-19/Netherlands/un-EMC-754/2020	un-EMC-754	Human	2020-06-08	LYFN	L	Y	F	N	FALSE	unknown
EPI_ISL_904225	hCoV-19/Netherlands/NB-EMC-564/2020	NB-EMC-564	Human	2020-12-19	LYFN	L	Y	F	N	TRUE	unknown
EPI_ISL_904281	hCoV-19/Netherlands/LI-EMC-245/2020	LI-EMC-245	Human	2020-10-16	LYFN	L	Y	F	N	TRUE	unknown
EPI_ISL_802544	hCoV-19/Netherlands/LI-EMC-209/2020	LI-EMC-209	Human	2020-11-02	LYFN	L	Y	F	N	TRUE	unknown
EPI_ISL_904434	hCoV-19/Netherlands/LI-EMC-273/2020	LI-EMC-273	Human	2020-10-15	LYFN	L	Y	F	N	TRUE	unknown
EPI_ISL_904437	hCoV-19/Netherlands/LI-EMC-225/2020	LI-EMC-225	Human	2020-10-19	LYFN	L	Y	F	N	TRUE	unknown
EPI_ISL_904441	hCoV-19/Netherlands/LI-EMC-264/2020	LI-EMC-264	Human	2020-10-21	LYFN	L	Y	F	N	TRUE	unknown
EPI_ISL_904444	hCoV-19/Netherlands/LI-EMC-228/2020	LI-EMC-228	Human	2020-10-22	LYFN	L	Y	F	N	TRUE	unknown
EPI_ISL_904450	hCoV-19/Netherlands/LI-EMC-231/2020	LI-EMC-231	Human	2020-10-24	LYFN	L	Y	F	N	TRUE	unknown
EPI_ISL_904455	hCoV-19/Netherlands/LI-EMC-251/2020	LI-EMC-251	Human	2020-10-30	LYFN	L	Y	F	N	TRUE	unknown
EPI_ISL_904460	hCoV-19/Netherlands/LI-EMC-246/2020	LI-EMC-246	Human	2020-11-01	LYFN	L	Y	F	N	TRUE	unknown
EPI_ISL_904462	hCoV-19/Netherlands/LI-EMC-244/2020	LI-EMC-244	Human	2020-11-06	LYFN	L	Y	F	N	TRUE	unknown
EPI_ISL_904463	hCoV-19/Netherlands/LI-EMC-248/2020	LI-EMC-248	Human	2020-11-06	LYFN	L	Y	F	N	TRUE	unknown
EPI_ISL_904467	hCoV-19/Netherlands/LI-EMC-267/2020	LI-EMC-267	Human	2020-11-11	LYFN	L	Y	F	N	TRUE	unknown
EPI_ISL_904474	hCoV-19/Netherlands/NB-EMC-554/2020	NB-EMC-554	Human	2020-11-29	LYFN	L	Y	F	N	TRUE	unknown
EPI_ISL_904477	hCoV-19/Netherlands/NB-EMC-558/2020	NB-EMC-558	Human	2020-12-02	LYFN	L	Y	F	N	TRUE	unknown
EPI_ISL_904485	hCoV-19/Netherlands/LI-EMC-262/2020	LI-EMC-262	Human	2020-12-11	LYFN	L	Y	F	N	TRUE	unknown
EPI_ISL_904486	hCoV-19/Netherlands/LI-EMC-271/2020	LI-EMC-271	Human	2020-12-11	LYFN	L	Y	F	N	TRUE	unknown
EPI_ISL_904491	hCoV-19/Netherlands/LI-EMC-269/2020	LI-EMC-269	Human	2020-12-14	LYFN	L	Y	F	N	TRUE	unknown
EPI_ISL_763131	hCoV-19/Netherlands/NB-EMC-473/2020	NB-EMC-473	Human	2020-11-12	LYFN	L	Y	F	N	TRUE	unknown
EPI_ISL_904505	hCoV-19/Netherlands/NB-EMC-595/2020	NB-EMC-595	Human	2020-12-26	LYFN	L	Y	F	N	TRUE	unknown
EPI_ISL_904536	hCoV-19/Netherlands/NB-EMC-576/2021	NB-EMC-576	Human	2021-01-03	LYFN	L	Y	F	N	TRUE	unknown
EPI_ISL_801485	hCoV-19/Netherlands/LI-EMC-198/2020	LI-EMC-198	Human	2020-10-16	LYFN	L	Y	F	N	TRUE	unknown
EPI_ISL_801486	hCoV-19/Netherlands/LI-EMC-199/2020	LI-EMC-199	Human	2020-10-21	LYFN	L	Y	F	N	TRUE	unknown
EPI_ISL_904619	hCoV-19/Netherlands/NB-EMC-570/2020	NB-EMC-570	Human	2020-12-28	LYFN	L	Y	F	N	TRUE	unknown
EPI_ISL_904621	hCoV-19/Netherlands/NB-EMC-573/2020	NB-EMC-573	Human	2020-12-29	LYFN	L	Y	F	N	TRUE	unknown
EPI_ISL_904622	hCoV-19/Netherlands/NB-EMC-574/2020	NB-EMC-574	Human	2020-12-29	LYFN	L	Y	F	N	TRUE	unknown
EPI_ISL_1311464	hCoV-19/Netherlands/LI-EMC-275/2020	LI-EMC-275	Human	2020-10-25	LYFN	L	Y	F	N	TRUE	unknown
EPI_ISL_1311483	hCoV-19/Netherlands/LI-EMC-282/2020	LI-EMC-282	Human	2020-10-16	LYFN	L	Y	F	N	TRUE	unknown
EPI_ISL_1311484	hCoV-19/Netherlands/LI-EMC-283/2020	LI-EMC-283	Human	2020-10-28	LYFN	L	Y	F	N	TRUE	unknown
EPI_ISL_1311485	hCoV-19/Netherlands/LI-EMC-284/2020	LI-EMC-284	Human	2020-11-01	LYFN	L	Y	F	N	TRUE	unknown
EPI_ISL_1311486	hCoV-19/Netherlands/LI-EMC-285/2020	LI-EMC-285	Human	2020-11-03	LYFN	L	Y	F	N	TRUE	unknown
EPI_ISL_1311487	hCoV-19/Netherlands/LI-EMC-286/2020	LI-EMC-286	Human	2020-11-02	LYFN	L	Y	F	N	TRUE	unknown
EPI_ISL_1311488	hCoV-19/Netherlands/LI-EMC-287/2020	LI-EMC-287	Human	2020-10-23	LYFN	L	Y	F	N	TRUE	unknown
EPI_ISL_1311489	hCoV-19/Netherlands/LI-EMC-289/2020	LI-EMC-289	Human	2020-11-01	LYFN	L	Y	F	N	TRUE	unknown
EPI_ISL_1311493	hCoV-19/Netherlands/LI-EMC-296/2020	LI-EMC-296	Human	2020-10-30	LYFN	L	Y	F	N	TRUE	unknown
EPI_ISL_1311496	hCoV-19/Netherlands/LI-EMC-301/2020	LI-EMC-301	Human	2020-11-13	LYFN	L	Y	F	N	TRUE	unknown
EPI_ISL_1311502	hCoV-19/Netherlands/LI-EMC-309/2020	LI-EMC-309	Human	2020-10-27	LYFN	L	Y	F	N	TRUE	unknown
EPI_ISL_1311504	hCoV-19/Netherlands/LI-EMC-311/2020	LI-EMC-311	Human	2020-10-31	LYFN	L	Y	F	N	TRUE	unknown
EPI_ISL_1311510	hCoV-19/Netherlands/LI-EMC-323/2020	LI-EMC-323	Human	2020-11-11	LYFN	L	Y	F	N	TRUE	unknown
EPI_ISL_1311514	hCoV-19/Netherlands/LI-EMC-329/2020	LI-EMC-329	Human	2020-11-01	LYFN	L	Y	F	N	TRUE	unknown
