# Supplementary material for: Adaptation, spread and transmission of SARS-CoV-2 in farmed minks and associated humans in the Netherlands
Source: Nat Commun. 2021 Nov 23;12:6802. doi: 10.1038/s41467-021-27096-9 (PMC8611045; doi:10.1038/s41467-021-27096-9)
Supplement: Supplementary file 5 — Supplementary Data 2. [file 41467_2021_27096_MOESM5_ESM.xlsx]

## Sheet: Epi-data suppfile1
FarmID	Epi-week	Mink cluster	Province	Human.density (per sq km per town)	Number.sequences	Mink population	Days.until.final.culling	Vet	Feed	Code.link
1	17	A	Noord-Brabant	252	18	75711	45	D	F	0
2	17	B	Noord-Brabant	407	7	50473	43	A	F	1
3	19	A	Noord-Brabant	278	10	12400	30	C	P
4	19	A	Noord-Brabant	252	1	67945	34	D	F	0
5	23	D	Noord-Brabant	117	1	38936	10	B	F
6	23	C	Noord-Brabant	117	9	54515	8	A	K	2
7	23	C	Noord-Brabant	252	8	79355	7	A	K	4
8	23	A/D	Limburg	267	12	39144	6	A	K	3
9	23	C	Noord-Brabant	117	3	32557	5	A	P	2
10	24	D	Noord-Brabant	117	4	26824	2	A	K
11	24	E	Noord-Brabant	629	4	38745	2	A	K	4
12	24	A	Limburg	267	5	55352	3	A	K	3
13	25	A	Noord-Brabant	117	9	20366	1	A	K
14	25	C	Noord-Brabant	252	6	28375	1	A	K
15	26	D	Noord-Brabant	252	6	35928	1	A	K	4
16	26	A	Noord-Brabant	252	5	66920	2	A	K
17	27	C	Noord-Brabant	117	6	24300	1	A	K
18	27	D	Noord-Brabant	252	7	29546	2	A	F	5
19	28	D	Noord-Brabant	252	7	64520	3	A	F	5
20	28	A	Limburg	170	5	51546	2	C	P	6
21	28	A	Limburg	267	6	81463	2	B	K	4
22	29	unknown	Noord-Brabant	407	NA	30308	1	C	P	6
23	29	C	Noord-Brabant	117	7	25384	1	A	K
24	29	C	Noord-Brabant	117	1	76208	2	A	K
25	31	D	Noord-Brabant	117	1	23539	1	F	F	7
26	31	C	Noord-Brabant	263	4	69472	4	A	K	2
27	32	A	Limburg	267	1	44577	3	A	K	4
28	32	D	Noord-Brabant	252	2	57706	4	A	K	4
29	33	C	Limburg	355	4	12038	1	A	K	8
30	33	unknown	Gelderland	252	NA	59154	2	A	K	4
31	34	C	Noord-Brabant	252	2	3539	0	A	K	12
32	34	C	Limburg	355	6	57187	2	A	K	8
33	34	A	Noord-Brabant	252	4	94957	5	A	K	4
34	34	C	Limburg	355	4	39048	2	A	K	3
35	34	A	Noord-Brabant	252	5	99684	5	A	K	4
36	34	A	Noord-Brabant	252	5	23965	1	G	K
37	35	unknown	Noord-Brabant	278	NA	92071	2	A	K	4
38	35	A	Noord-Brabant	252	1	34668	1	A	K	4
39	35	C	Limburg	355	4	2787	0	A	K
40	35	A	Noord-Brabant	252	2	23088	2	A	F	7
41	35	C	Limburg	355	5	2051	0	A	K
42	35	A	Noord-Brabant	313	2	58408	3	A	K	4
43	36	A	Noord-Brabant	252	3	34765	1	A	F	5
44	36	A	Noord-Brabant	313	3	26991	1	A
45	36	C	Noord-Brabant	117	3	57591	1	A	K
46	36	C	Noord-Brabant	117	3	17150	2	A	K
47	36	A	Noord-Brabant	313	5	15731	1	A	K	4
48	37	A	Noord-Brabant	278	1	21683	1	A	K
49	37	A	Noord-Brabant	209	3	15738	1	A	K
50	38	A	Noord-Brabant	209	5	6743	0	A	K	10
51	38	A	Noord-Brabant	263	3	61292	1	A	K	4
52	38	A	Noord-Brabant	491	7	26206	1	A	F
53	38	A	Limburg	272	6	39974	1	C	P
54	39	A	Gelderland	414	3	24870	1	A	F
55	39	A	Limburg	225	9	23480	1	A	F
56	39	A	Limburg	272	6	60130	1	B	P
57	40	A	Limburg	220	6	17685	1	A	K	4
58	40	A	Limburg	1244	7	30467	1	A	K	4
59	40	A	Limburg	1244	6	36547	1	A	K	4
60	40	A	Noord-Brabant	224	5	76877	6	A	K	4
61	40	A	Limburg	272	5	35935	1	B	P	11
62	41	A	Limburg	225	5	35819	2	B	P	11
63	41	A	Limburg	272	9	57857	2	A	F	5
64	42	A	Noord-Brabant	278	5	39405	2	A	K	4
65	42	A	Limburg	225	5	41553	1	A	K	5
66	42	unknown	Limburg	267	NA	3294	2	A	K
67	43	A	Limburg	225	5	43937	1	A	K	11
68	45	A	Limburg	225	6	8215	1	B	P	5
					323

## Sheet: Explanation
Explanation dataset columns supp file 1 - anonymized for manuscript
Dataset from Utrecht University and Erasmus MC - Mink Epi-data updated 8 July 2021
Epi-Week	Calender week based on date diagnosis (according to epi-week procedure with Sunday always as first day of the week, starting with week 1 in January 2020)
Mink Cl	Mink cluster as indicated by Erasmus MC
Province	Province where the farms were located
Human.density (per sq km per town)	Population density of people in sq per town
Number.sequences	Number of mink related sequences used for the analyses
Mink population	Size of the mink population (including female and male adults and female and male kits at day of appraisal before culling)
Days.until.final.culling	Days between official diagnosis with throat swabs and day of culling of the last minks (in most cases culling took one day, but for some farms multiple days were needed. If more days were needed to cull, the last day of culling was used).
Vet	Code for veterinary practice
Feed	Code for feed company
Code link	Unique code is provided for farms with the same link to refer to (same owner, shared employees, family relation, other links): farms with the same code are linked	Only the code link column, referring to a certain link, is shown in this file. For the analyses the unique code linking it to the other columns was used to distinguish different types of relations (i.e. owner, employee, family or other). The codes for these columns are not provided for privacy reasons
